# Supplementary material for: Development and validation of a predictive nomogram for the risk of MAFLD in postmenopausal women
Source: Front Endocrinol (Lausanne). 2024 Aug 6;15:1334924. doi: 10.3389/fendo.2024.1334924 (PMC11334217; doi:10.3389/fendo.2024.1334924)
Supplement: Supplementary file 1 [file DataSheet_1.zip]

Archive with 6 entries (5 files):
- Additional files/
- Additional files/.Rhistory
- Additional files/data.csv
- Additional files/data11.csv
- Additional files/datanew.csv
- Additional files/mafld.R
