# Supplementary material for: Development and validation of a predictive nomogram for the risk of MAFLD in postmenopausal women
Source: Front Endocrinol (Lausanne). 2024 Aug 6;15:1334924. doi: 10.3389/fendo.2024.1334924 (PMC11334217; doi:10.3389/fendo.2024.1334924)
Supplement: Supplementary file 1 [file DataSheet_1.zip › Additional files/data.csv]

number	mafld	age	age_l	job	Worker	jobjw	jobzy	jobnm	jobqt	edu	exercise	weight	height	bmi	BMI	waist	hipline	Waist_to_hip ratio	w_hight	smoke	alcohol	Hypertension	Hyperlipidemia	Diabetes	Hyperuricemia	m_age	m_time	m_interval	pausimenia	p-l	p_time	pregnancy	Abortion times	p_weight	pw_w	pittsbrugh	body	bodyph	bodyyangx	bodyyinx	bodyqixu	bodytanshi	bodyshire	bodyxueyu	bodyqiyu	bodytebing	HAM_A	depressed	staple
1	0	61	2	2	0	0	1	0	0	1	0	60	1.64	22.31	0	79	95	0.8	0.5	0	0	0	0	0	0	2	1	1	52	3	9	2	1	44.5	0.7	1	2	0	0	1	0	0	0	0	0	0	1	1	0
2	0	61	2	2	0	0	1	0	0	2	0	45	1.52	19.48	0	79	90	0.9	0.5	0	0	0	0	0	0	2	1	2	49	2	12	2	1	44	1	1	7	0	0	0	0	0	0	0	1	0	1	1	0
3	0	57	1	2	0	0	1	0	0	0	0	50	1.59	19.78	0	70	86	0.8	0.4	0	0	0	0	0	0	2	1	1	49	2	8	1	0	55	1.1	0	1	0	1	0	0	0	0	0	0	0	0	0	1
4	0	66	2	1	0	1	0	0	0	0	0	54	1.62	20.58	0	84	92	0.9	0.5	0	0	0	0	1	0	2	2	2	49	2	17	3	1	58	1.1	2	7	0	0	0	0	0	0	0	1	0	4	2	2
5	1	52	1	3	0	0	0	1	0	0	0	76	1.62	28.96	1	81	100	0.8	0.5	0	0	1	1	1	0	2	1	1	51	3	1	2	1	75	1	0	4	0	0	0	0	1	0	0	0	0	0	0	2
6	0	64	2	2	0	0	1	0	0	2	0	55	1.63	20.7	0	80	90	0.9	0.5	0	0	0	0	0	0	2	1	1	45	1	19	1	0	55	1	3	4	0	0	0	0	1	0	0	0	0	3	0	2
7	0	56	1	2	0	0	1	0	0	1	0	65	1.6	25.39	1	80	95	0.8	0.5	0	0	0	0	0	0	2	2	1	48	2	8	2	0	62	1	0	6	0	0	0	0	0	0	1	0	0	0	0	1
8	0	69	2	2	0	0	1	0	0	1	0	47	1.69	16.46	0	85	105	0.8	0.5	0	0	0	0	0	0	2	2	1	52	3	17	2	1	47	1	0	6	0	0	0	0	0	0	1	0	0	0	0	0
9	0	55	1	2	0	0	1	0	0	1	0	60	1.66	21.77	0	85	105	0.8	0.5	0	0	0	0	0	0	2	2	1	49	2	6	1	0	62	1	0	6	0	0	0	0	0	0	1	0	0	0	0	0
10	0	70	2	1	0	1	0	0	0	0	0	52	1.57	21.1	0	82	96	0.9	0.5	0	0	0	0	0	0	2	1	1	55	3	15	2	0	52	1	0	1	0	1	0	0	0	0	0	0	0	0	0	1
11	0	57	1	0	1	0	0	0	0	1	0	55	1.48	25.11	1	88	94	0.9	0.6	1	0	0	0	0	0	1	1	1	46	2	11	2	1	55	1	1	2	0	0	1	0	0	0	0	0	0	1	1	1
12	1	62	2	0	1	0	0	0	0	1	0	54.4	1.6	21.25	0	80	100	0.8	0.5	0	0	0	0	0	0	2	1	1	55	3	7	1	0	50	0.9	1	2	0	0	1	0	0	0	0	0	0	2	1	1
13	1	53	1	2	0	0	1	0	0	2	0	65	1.65	23.88	1	100	96	1	0.6	0	0	0	0	0	0	2	2	1	52	3	1	4	3	68	1	1	2	0	0	1	0	0	0	0	0	0	2	1	1
14	0	58	1	2	0	0	1	0	0	2	0	56	1.65	20.57	0	88	96	0.9	0.5	0	0	0	0	1	0	1	1	1	52	3	6	1	0	56	1	1	2	0	0	1	0	0	0	0	0	0	1	0	1
15	1	58	1	2	0	0	1	0	0	2	1	56	1.65	20.57	0	88	96	0.9	0.5	0	0	0	0	1	0	1	1	1	52	3	6	1	0	56	1	1	2	0	0	1	0	0	0	0	0	0	1	0	1
16	0	54	1	2	0	0	1	0	0	0	0	41	1.58	16.42	0	82	90	0.9	0.5	0	0	0	1	0	0	2	2	2	50	2	4	2	1	55	1.3	2	3	0	0	0	1	0	0	0	0	0	3	1	1
17	0	69	2	3	0	0	0	1	0	0	0	55	1.6	21.48	0	88	100	0.9	0.6	0	0	1	0	0	0	2	1	1	55	3	14	2	0	60	1.1	2	7	0	0	0	0	0	0	0	1	0	1	0	1
18	0	52	1	2	0	0	1	0	0	1	0	42	1.6	16.41	0	110	105	1	0.7	0	0	0	0	0	0	2	2	1	50	2	2	2	1	55	1.3	0	3	0	0	0	1	0	0	0	0	0	1	0	2
19	0	63	2	1	0	1	0	0	0	0	0	59	1.57	23.94	1	86	101	0.9	0.5	0	0	0	0	0	0	1	1	1	56	4	7	2	1	59	1	0	0	1	0	0	0	0	0	0	0	0	0	0	1
20	1	83	3	1	0	1	0	0	0	1	0	60	1.6	23.44	1	118	107	1.1	0.7	0	0	1	0	0	0	2	2	1	50	2	33	3	1	60	1	3	3	0	0	0	1	0	0	0	0	0	2	0	0
21	1	68	2	0	1	0	0	0	0	0	0	52	1.5	23.11	1	85	90	0.9	0.6	0	0	1	1	0	0	2	2	1	47	2	21	1	1	45	0.9	3	7	0	0	0	0	0	0	0	1	0	3	3	0
22	0	69	2	1	0	1	0	0	0	1	1	55	1.63	20.7	0	90	103	0.9	0.6	0	0	0	0	0	1	2	1	1	46	2	23	3	2	50	0.9	0	1	0	1	0	0	0	0	0	0	0	0	0	0
23	1	54	1	4	0	0	0	0	1	1	0	75	1.62	28.58	1	83	94	0.9	0.5	0	0	0	1	0	0	1	2	1	52	3	2	1	0	67.5	0.9	2	2	0	0	1	0	0	0	0	0	0	2	1	2
24	1	57	1	2	0	0	1	0	0	2	1	49	1.56	20.13	0	72	88	0.8	0.5	0	0	0	1	0	0	2	2	1	52	3	5	2	1	57.5	1.2	2	6	0	0	0	0	0	0	1	0	0	0	0	1
25	0	56	1	2	0	0	1	0	0	1	0	65	1.6	25.39	1	79	89	0.9	0.5	0	0	1	0	0	0	2	1	1	48	2	8	2	1	65	1	0	1	0	1	0	0	0	0	0	0	0	1	0	2
26	0	75	3	2	0	0	1	0	0	1	0	70	1.6	27.34	1	101	90	1.1	0.6	0	0	0	0	0	0	2	2	1	50	2	25	2	0	55	0.8	2	4	0	0	0	0	1	0	0	0	0	0	1	1
27	0	69	2	2	0	0	1	0	0	1	0	75	1.7	25.95	1	101	90	1.1	0.6	0	0	0	0	0	0	2	2	1	52	3	17	3	2	55	0.7	2	4	0	0	0	0	1	0	0	0	0	0	1	1
28	1	77	3	2	0	0	1	0	0	1	0	90	1.53	38.45	1	117	120	1	0.8	0	0	1	0	0	0	2	1	2	56	4	21	3	1	80	0.9	0	3	0	0	0	1	0	0	0	0	0	0	0	1
29	0	57	1	2	0	0	1	0	0	1	1	52.5	1.59	20.77	0	81	87	0.9	0.5	0	0	0	0	0	0	2	2	1	49	2	8	3	1	51	1	0	1	0	1	0	0	0	0	0	0	0	0	0	1
30	0	66	2	1	0	1	0	0	0	0	1	45	1.57	18.26	0	76	80	1	0.5	0	0	0	0	0	0	2	2	1	50	2	16	3	1	45	1	0	1	0	1	0	0	0	0	0	0	0	1	0	1
31	0	53	1	1	0	1	0	0	0	0	0	70	1.58	28.04	1	100	110	0.9	0.6	0	0	0	0	1	0	2	1	2	45	1	8	3	0	70	1	0	7	0	0	0	0	0	0	0	1	0	0	0	1
32	0	65	2	1	0	1	0	0	0	0	1	61	1.62	23.24	1	90	92	1	0.6	0	0	0	0	0	0	2	1	1	54	3	11	3	1	65	1.1	0	2	0	0	1	0	0	0	0	0	0	0	0	1
33	0	57	1	0	1	0	0	0	0	0	0	60	1.57	24.34	1	84	89	0.9	0.5	0	0	0	0	0	0	2	2	1	48	2	9	2	0	55	0.9	0	2	0	0	1	0	0	0	0	0	0	2	0	2
34	1	56	1	2	0	0	1	0	0	0	0	62.5	1.64	23.24	1	89	97	0.9	0.5	0	0	0	0	0	1	2	2	2	53	3	3	2	1	65	1	1	1	0	1	0	0	0	0	0	0	0	3	1	1
35	0	62	2	4	0	0	0	0	1	0	0	56	1.61	21.6	0	85	87	1	0.5	0	0	0	0	0	0	2	2	1	52	3	10	2	0	56	1	0	1	0	1	0	0	0	0	0	0	0	1	0	1
36	1	54	1	2	0	0	1	0	0	1	0	72.5	1.65	26.63	1	100	104	1	0.6	0	0	1	0	0	0	2	2	1	53	3	1	3	2	72.5	1	0	3	0	0	0	1	0	0	0	0	0	0	0	2
37	0	60	1	4	0	0	0	0	1	2	0	51	1.6	19.92	0	79	83	1	0.5	0	0	0	0	0	0	2	2	1	53	3	7	4	3	51	1	1	1	0	1	0	0	0	0	0	0	0	0	0	0
38	0	59	1	4	0	0	0	0	1	0	0	60	1.58	24.03	1	76	90	0.8	0.5	0	0	0	0	0	0	2	1	1	48	2	11	1	0	60	1	0	6	0	0	0	0	0	0	1	0	0	0	0	1
39	0	63	2	4	0	0	0	0	1	0	0	57	1.55	23.73	1	78	90	0.9	0.5	0	0	0	0	0	0	2	1	1	48	2	15	1	0	60	1.1	0	6	0	0	0	0	0	0	1	0	0	0	0	1
40	0	56	1	4	0	0	0	0	1	0	0	55	1.64	20.45	0	82	90	0.9	0.5	0	0	0	0	0	0	2	1	1	48	2	8	1	0	55	1	0	6	0	0	0	0	0	0	1	0	0	0	0	1
41	1	60	1	1	0	1	0	0	0	0	0	75	1.68	26.57	1	98	100	1	0.6	0	0	0	0	1	0	2	1	1	49	2	11	2	0	70	0.9	0	1	0	1	0	0	0	0	0	0	0	1	0	0
42	1	63	2	1	0	1	0	0	0	2	0	70	1.68	24.8	1	99	102	1	0.6	0	0	0	0	1	0	2	1	1	50	2	13	3	0	70	1	0	1	0	1	0	0	0	0	0	0	0	1	0	0
43	1	63	2	0	1	0	0	0	0	0	0	70	1.6	27.34	1	88	98	0.9	0.6	0	0	0	0	1	0	2	1	1	49	2	14	2	0	70	1	0	1	0	1	0	0	0	0	0	0	0	1	0	0
44	1	67	2	4	0	0	0	0	1	0	0	65	1.56	26.71	1	80	100	0.8	0.5	0	0	0	0	1	0	2	1	1	49	2	18	2	0	65	1	0	1	0	1	0	0	0	0	0	0	0	1	0	1
45	0	59	1	1	0	1	0	0	0	0	0	55	1.62	20.96	0	72	83	0.9	0.4	0	0	0	0	0	0	1	2	1	49	2	10	3	2	63	1.1	1	2	0	0	1	0	0	0	0	0	0	0	0	2
46	1	69	2	2	0	0	1	0	0	1	0	64	1.62	24.39	1	89	100	0.9	0.5	0	0	1	1	0	0	1	1	2	59	4	10	3	1	60	0.9	0	1	0	1	0	0	0	0	0	0	0	0	0	2
47	0	59	1	2	0	0	1	0	0	2	1	55	1.58	22.03	0	79	92	0.9	0.5	0	0	1	0	0	0	1	1	2	50	2	9	1	0	60	1.1	1	0	1	0	0	0	0	0	0	0	0	0	0	1
48	0	63	2	4	0	0	0	0	1	1	0	60	1.64	22.31	0	86	92	0.9	0.5	0	0	0	0	0	0	2	1	1	49	2	14	2	1	54	0.9	1	2	0	0	1	0	0	0	0	0	0	2	0	2
49	0	53	1	4	0	0	0	0	1	1	0	52	1.61	20.06	0	89	88	1	0.6	0	0	0	0	0	0	2	1	1	49	2	4	2	1	54	1	1	2	0	0	1	0	0	0	0	0	0	2	0	1
50	1	59	1	0	1	0	0	0	0	0	0	64	1.65	23.51	1	87	95	0.9	0.5	0	0	0	1	1	0	2	2	1	45	1	14	2	1	60	0.9	0	2	0	0	1	0	0	0	0	0	0	1	0	2
51	0	55	1	3	0	0	0	1	0	0	0	50	1.58	20.03	0	75	85	0.9	0.5	0	0	0	0	0	0	2	1	1	53	3	2	2	0	50	1	1	0	1	0	0	0	0	0	0	0	0	0	2	2
52	0	58	1	0	1	0	0	0	0	0	0	60	1.55	24.97	1	77	87	0.9	0.5	0	0	0	0	0	0	2	1	1	48	2	10	1	0	60	1	0	6	0	0	0	0	0	0	1	0	0	0	0	1
53	0	63	2	4	0	0	0	0	1	1	0	65	1.64	24.17	1	80	88	0.9	0.5	0	0	0	0	0	0	1	1	2	52	3	11	2	0	65	1	1	1	0	1	0	0	0	0	0	0	0	0	0	1
54	1	55	1	0	1	0	0	0	0	0	1	80	1.66	29.03	1	88	92	1	0.5	0	0	0	0	0	0	1	2	1	47	2	8	1	0	65	0.8	1	1	0	1	0	0	0	0	0	0	0	1	1	2
55	0	57	1	4	0	0	0	0	1	0	0	60	1.58	24.03	1	86	92	0.9	0.5	0	0	0	0	0	0	2	1	1	50	2	7	3	0	60	1	1	2	0	0	1	0	0	0	0	0	0	1	1	2
56	0	59	1	4	0	0	0	0	1	0	0	60	1.58	24.03	1	86	92	0.9	0.5	0	0	0	0	0	0	2	1	1	50	2	9	3	0	60	1	1	2	0	0	1	0	0	0	0	0	0	1	1	2
57	0	52	1	0	1	0	0	0	0	1	0	62	1.64	23.05	1	85	109	0.8	0.5	0	0	0	0	0	0	2	1	1	50	2	2	1	0	60	1	1	3	0	0	0	1	0	0	0	0	0	1	1	2
58	0	54	1	2	0	0	1	0	0	2	1	45	1.56	18.49	0	68	73	0.9	0.4	0	0	0	0	0	0	2	1	1	47	2	7	3	2	45	1	0	1	0	1	0	0	0	0	0	0	0	1	0	2
59	0	58	1	0	1	0	0	0	0	0	0	50	1.56	20.55	0	76	89	0.9	0.5	0	0	0	0	0	0	2	1	1	49	2	9	1	0	50	1	0	1	0	1	0	0	0	0	0	0	0	1	1	2
60	0	71	3	4	0	0	0	0	1	0	0	55	1.6	21.48	0	72	90	0.8	0.5	0	0	0	0	0	0	2	1	1	49	2	22	1	0	55	1	1	1	0	1	0	0	0	0	0	0	0	0	0	2
61	1	61	2	4	0	0	0	0	1	0	0	65	1.55	27.06	1	78	90	0.9	0.5	0	0	0	0	0	0	2	1	2	50	2	11	1	0	42	0.6	1	7	0	0	0	0	0	0	0	1	0	1	0	1
62	1	70	2	1	0	1	0	0	0	0	0	60	1.55	24.97	1	90	104	0.9	0.6	0	0	0	0	0	0	2	1	2	50	2	20	1	0	60	1	1	7	0	0	0	0	0	0	0	1	0	1	0	1
63	0	52	1	2	0	0	1	0	0	2	0	53	1.66	19.23	0	75	80	0.9	0.5	0	0	0	0	0	0	1	1	1	50	2	2	1	0	50	0.9	0	3	0	0	0	1	0	0	0	0	0	0	0	1
64	1	67	2	4	0	0	0	0	1	1	0	65	1.61	25.08	1	83	98	0.8	0.5	0	0	0	0	0	0	2	1	1	40	1	27	1	0	65	1	1	6	0	0	0	0	0	0	1	0	0	0	0	2
65	0	54	1	3	0	0	0	1	0	0	1	61	1.58	24.44	1	90	110	0.8	0.6	0	0	0	0	0	0	2	1	1	53	3	1	1	0	70	1.1	1	6	0	0	0	0	0	0	1	0	0	0	0	2
66	0	54	1	3	0	0	0	1	0	0	1	61	1.58	24.44	1	90	110	0.8	0.6	0	0	0	0	0	0	2	1	1	53	3	1	1	0	70	1.1	1	6	0	0	0	0	0	0	1	0	0	0	0	2
67	0	74	3	1	0	1	0	0	0	1	0	70	1.65	25.71	1	100	122	0.8	0.6	0	0	1	0	0	0	2	1	1	46	2	28	4	0	70	1	1	6	0	0	0	0	0	0	1	0	0	0	0	2
68	0	70	2	3	0	0	0	1	0	0	0	60	1.58	24.03	1	93	101	0.9	0.6	0	0	0	0	1	0	1	2	2	52	3	18	2	0	57	1	1	3	0	0	0	1	0	0	0	0	0	1	0	2
69	0	62	2	4	0	0	0	0	1	1	0	55	1.55	22.89	0	75	86	0.9	0.5	0	0	2	0	0	0	1	2	1	48	2	14	2	1	57	1	1	7	0	0	0	0	0	0	0	1	0	0	0	2
70	0	58	1	3	0	0	0	1	0	0	0	60	1.56	24.65	1	85	91	0.9	0.5	0	0	0	0	0	0	1	2	2	53	3	5	1	0	53	0.9	1	0	1	0	0	0	0	0	0	0	0	1	0	2
71	0	51	1	4	0	0	0	0	1	1	0	52	1.58	20.83	0	68	81	0.8	0.4	0	0	0	0	0	0	2	2	1	49	2	2	2	0	48	0.9	1	7	0	0	0	0	0	0	0	1	0	1	0	2
72	0	65	2	4	0	0	0	0	1	0	0	65	1.58	26.04	1	88	101	0.9	0.6	0	0	0	0	1	0	2	2	2	52	3	13	1	0	60	0.9	1	3	0	0	0	1	0	0	0	0	0	0	0	2
73	1	71	3	4	0	0	0	0	1	2	1	65	1.68	23.03	1	78	97	0.8	0.5	0	0	2	1	0	0	2	1	1	44	1	27	2	1	65	1	1	7	0	0	0	0	0	0	0	1	0	0	0	2
74	1	56	1	4	0	0	0	0	1	1	0	65	1.64	24.17	1	80	88	0.9	0.5	0	0	0	0	1	0	1	2	1	51	3	5	1	0	60	0.9	1	3	0	0	0	1	0	0	0	0	0	0	0	2
75	0	68	2	3	0	0	0	1	0	0	0	49	1.58	19.63	0	86	105	0.8	0.5	0	0	0	0	0	0	2	1	2	58	4	10	4	0	49	1	0	3	0	0	0	1	0	0	0	0	0	0	0	2
76	1	62	2	3	0	0	0	1	0	0	0	65	1.56	26.71	1	100	100	1	0.6	0	0	3	0	0	0	2	1	2	50	2	12	3	0	60	0.9	1	5	0	0	0	0	0	1	0	0	0	1	0	1
77	0	59	1	4	0	0	0	0	1	1	0	58	1.6	22.66	0	79	100	0.8	0.5	0	0	0	0	0	0	2	1	1	45	1	14	1	0	58	1	1	3	0	0	0	1	0	0	0	0	0	0	0	1
78	0	74	3	1	0	1	0	0	0	0	0	62	1.58	24.84	1	108	95	1.1	0.7	0	0	0	0	0	0	2	1	1	50	2	24	1	0	62	1	0	1	0	1	0	0	0	0	0	0	0	1	0	2
79	0	56	1	1	0	1	0	0	0	0	0	65	1.56	26.71	1	118	101	1.2	0.8	0	0	0	0	0	0	2	1	2	49	2	7	1	0	65	1	1	7	0	0	0	0	0	0	0	1	0	1	1	2
80	1	54	1	0	1	0	0	0	0	1	0	72	1.64	26.77	1	96	103	0.9	0.6	0	0	0	1	0	0	2	1	1	47	2	7	1	0	65	0.9	1	2	0	0	1	0	0	0	0	0	0	0	0	2
81	1	57	1	1	0	1	0	0	0	1	0	71	1.65	26.08	1	110	115	1	0.7	0	0	0	1	0	0	2	1	1	46	2	11	3	1	72	1	1	5	0	0	0	0	0	1	0	0	0	1	1	0
82	0	59	1	4	0	0	0	0	1	0	0	52	1.53	22.21	0	70	92	0.8	0.5	0	0	0	0	0	0	2	1	1	52	3	7	1	0	50	1	1	1	0	1	0	0	0	0	0	0	0	1	0	0
83	0	55	1	4	0	0	0	0	1	1	0	52	1.53	22.21	0	70	92	0.8	0.5	0	0	0	0	0	0	2	1	1	52	3	3	1	0	50	1	1	1	0	1	0	0	0	0	0	0	0	1	1	0
84	0	58	1	1	0	1	0	0	0	0	0	60	1.55	24.97	1	105	110	1	0.7	0	0	0	0	1	0	2	1	1	49	2	9	2	0	60	1	1	3	0	0	0	1	0	0	0	0	0	1	0	2
85	1	55	1	2	0	0	1	0	0	2	0	56	1.58	22.43	0	82	92	0.9	0.5	0	0	0	0	0	0	2	1	1	52	3	3	2	0	56	1	1	1	0	1	0	0	0	0	0	0	0	0	0	1
86	1	56	1	4	0	0	0	0	1	0	0	61	1.58	24.44	1	67	84	0.8	0.4	0	0	0	0	0	0	2	1	1	54	3	2	1	0	61	1	0	5	0	0	0	0	0	1	0	0	0	0	0	2
87	1	59	1	2	0	0	1	0	0	1	0	66	1.58	26.44	1	98	110	0.9	0.6	0	0	1	1	0	1	2	1	1	45	1	14	2	0	62.5	0.9	0	2	0	0	1	0	0	0	0	0	0	2	1	1
88	1	73	3	0	1	0	0	0	0	0	0	70	1.62	26.67	1	100	103	1	0.6	0	0	3	1	0	0	2	2	1	42	1	31	2	1	60	0.9	0	6	0	0	0	0	0	0	1	0	0	1	0	1
89	1	63	2	0	1	0	0	0	0	0	0	70	1.65	25.71	1	98	105	0.9	0.6	0	0	1	1	0	0	2	2	1	43	1	20	2	1	60	0.9	0	6	0	0	0	0	0	0	1	0	0	1	0	2
90	0	65	2	3	0	0	0	1	0	0	0	66	1.64	24.54	1	86	94	0.9	0.5	0	0	0	0	0	0	2	1	1	48	2	17	0	0	56	0.8	1	2	0	0	1	0	0	0	0	0	0	1	0	1
91	1	54	1	0	1	0	0	0	0	2	0	50	1.67	17.93	0	76	85	0.9	0.5	0	0	0	0	0	0	2	1	1	48	2	6	3	0	55	1.1	1	5	0	0	0	0	0	1	0	0	0	0	0	1
92	1	50	0	0	1	0	0	0	0	0	0	63	1.6	24.61	1	75	93	0.8	0.5	0	0	0	0	0	0	2	1	1	48	2	2	1	0	63	1	0	6	0	0	0	0	0	0	1	0	0	0	0	0
93	1	60	1	1	0	1	0	0	0	0	0	62	1.5	27.56	1	78	92	0.8	0.5	0	0	0	0	0	0	2	1	1	48	2	12	1	0	53	0.9	0	6	0	0	0	0	0	0	1	0	0	0	0	1
94	0	51	1	2	0	0	1	0	0	2	0	60	1.65	22.04	0	87	94	0.9	0.5	0	0	0	0	0	0	2	1	1	50	2	1	0	0	56	0.9	1	1	0	1	0	0	0	0	0	0	0	1	0	1
95	0	63	2	4	0	0	0	0	1	1	0	70	1.58	28.04	1	105	115	0.9	0.7	0	0	0	0	0	0	1	2	1	52	3	11	1	0	60	0.9	1	0	1	0	0	0	0	0	0	0	0	1	0	2
96	0	52	1	1	0	1	0	0	0	0	0	74	1.65	27.18	1	81	93	0.9	0.5	0	0	2	1	0	0	1	1	1	48	2	4	2	1	75	1	1	1	0	1	0	0	0	0	0	0	0	1	0	1
97	0	58	1	3	0	0	0	1	0	0	0	52.5	1.6	20.51	0	84	95	0.9	0.5	0	1	3	1	0	0	2	2	2	50	2	8	4	0	60	1.1	2	7	0	0	0	0	0	0	0	1	0	0	1	1
98	1	50	0	3	0	0	0	1	0	0	0	75	1.6	29.3	1	95	110	0.9	0.6	0	1	0	1	0	0	2	2	1	49	2	1	1	0	75	1	1	0	1	0	0	0	0	0	0	0	0	0	0	2
99	1	57	1	0	1	0	0	0	0	1	0	56	1.58	22.43	0	94	90	1	0.6	0	0	0	0	0	0	1	1	2	52	3	5	1	0	60	1.1	0	4	0	0	0	0	1	0	0	0	0	0	0	1
100	1	67	2	0	1	0	0	0	0	1	0	56	1.58	22.43	0	94	90	1	0.6	0	0	0	0	0	0	1	1	2	52	3	15	1	0	60	1.1	0	4	0	0	0	0	1	0	0	0	0	0	0	1
101	1	68	2	2	0	0	1	0	0	1	0	56	1.55	23.31	1	94	90	1	0.6	0	0	0	0	0	0	1	1	2	52	3	16	2	0	60	1.1	0	1	0	1	0	0	0	0	0	0	0	0	0	1
102	0	54	1	2	0	0	1	0	0	1	0	56	1.55	23.31	1	94	90	1	0.6	0	0	0	0	0	0	2	2	1	45	1	9	1	0	56	1	0	1	0	1	0	0	0	0	0	0	0	0	1	1
103	0	60	1	2	0	0	1	0	0	1	0	52.5	1.6	20.51	0	80	89	0.9	0.5	0	0	1	0	0	0	2	1	1	45	1	15	1	0	60	1.1	2	7	0	0	0	0	0	0	0	1	0	0	0	1
104	1	58	1	3	0	0	0	1	0	0	0	57	1.6	22.27	0	87	91	1	0.5	0	0	0	0	0	0	2	1	1	47	2	11	3	0	50	0.9	2	7	0	0	0	0	0	0	0	1	0	0	0	1
105	1	70	2	2	0	0	1	0	0	1	0	57	1.6	22.27	0	87	91	1	0.5	0	0	0	0	0	0	2	1	1	47	2	23	3	0	50	0.9	2	7	0	0	0	0	0	0	0	1	0	0	1	1
106	1	59	1	4	0	0	0	0	1	0	1	52	1.64	19.33	0	72	91	0.8	0.4	0	0	0	0	0	0	2	1	1	49	2	10	2	0	53	1	0	6	0	0	0	0	0	0	1	0	0	0	0	0
107	1	59	1	4	0	0	0	0	1	0	0	62	1.55	25.81	1	80	98	0.8	0.5	0	0	0	0	0	0	2	1	1	48	2	11	1	0	53	0.9	0	6	0	0	0	0	0	0	1	0	0	0	0	0
108	1	56	1	2	0	0	1	0	0	2	0	70	1.66	25.4	1	93	110	0.8	0.6	0	0	0	0	0	0	2	2	2	53	3	3	2	1	70	1	0	8	0	0	0	0	0	0	0	0	1	0	0	0
109	0	60	1	1	0	1	0	0	0	1	0	65	1.62	24.77	1	74	94	0.8	0.5	0	0	0	0	1	0	1	2	2	54	3	6	1	0	60	0.9	1	4	0	0	0	0	1	0	0	0	0	1	0	2
110	0	63	2	4	0	0	0	0	1	1	0	70	1.61	27.01	1	95	109	0.9	0.6	0	0	2	0	1	0	1	2	2	54	3	9	2	0	68	1	1	4	0	0	0	0	1	0	0	0	0	0	0	2
111	1	69	2	4	0	0	0	0	1	1	0	58	1.55	24.14	1	81	96	0.8	0.5	0	0	0	0	0	0	2	2	1	50	2	19	3	1	58	1	0	6	0	0	0	0	0	0	1	0	0	0	0	0
112	0	59	1	3	0	0	0	1	0	0	0	70	1.57	28.4	1	92	110	0.8	0.6	0	0	1	0	0	0	2	1	1	55	3	4	2	1	70	1	0	6	0	0	0	0	0	0	1	0	0	0	0	2
113	1	53	1	4	0	0	0	0	1	1	0	70	1.6	27.34	1	93	99	0.9	0.6	0	0	0	1	1	0	1	2	1	48	2	5	4	3	82.5	1.2	1	1	0	1	0	0	0	0	0	0	0	0	1	2
114	1	53	1	4	0	0	0	0	1	1	0	70	1.6	27.34	1	93	99	0.9	0.6	0	0	0	1	1	0	1	2	1	48	2	5	4	3	82.5	1.2	1	1	0	1	0	0	0	0	0	0	0	0	1	2
115	0	44	0	2	0	0	1	0	0	2	0	53	1.6	20.7	0	85	98	0.9	0.5	0	0	0	0	0	0	2	2	2	43	1	1	1	0	52	1	0	1	0	1	0	0	0	0	0	0	0	0	0	1
116	0	50	0	4	0	0	0	0	1	1	0	42	1.53	17.94	0	76	82	0.9	0.5	0	0	0	0	0	0	2	1	1	48	2	2	3	2	42	1	1	1	0	1	0	0	0	0	0	0	0	1	0	2
117	0	56	1	2	0	0	1	0	0	0	0	56	1.58	22.43	0	79	86	0.9	0.5	0	0	0	0	0	0	2	1	1	49	2	7	1	0	65	1.2	0	1	0	1	0	0	0	0	0	0	0	0	0	2
118	0	52	1	2	0	0	1	0	0	1	0	63	1.62	24.01	1	80	96	0.8	0.5	0	0	0	0	0	0	2	2	1	49	2	3	1	0	65	1	0	7	0	0	0	0	0	0	0	1	0	1	0	1
119	0	77	3	2	0	0	1	0	0	1	0	65	1.6	25.39	1	89	98	0.9	0.6	0	0	0	0	0	0	2	2	1	53	3	24	1	0	65	1	0	1	0	1	0	0	0	0	0	0	0	0	0	2
120	0	62	2	4	0	0	0	0	1	0	0	58	1.63	21.83	0	78	96	0.8	0.5	0	0	1	0	0	0	2	2	1	48	2	14	1	0	58	1	0	1	0	1	0	0	0	0	0	0	0	0	0	2
121	0	51	1	2	0	0	1	0	0	1	0	60	1.57	24.34	1	73	92	0.8	0.5	0	0	0	0	0	0	2	1	1	49	2	2	1	0	62	1	0	1	0	1	0	0	0	0	0	0	0	0	0	2
122	0	48	0	4	0	0	0	0	1	1	0	62	1.57	25.15	1	77	96	0.8	0.5	0	0	0	0	0	0	2	2	2	45	1	3	1	0	62	1	0	1	0	1	0	0	0	0	0	0	0	0	0	2
123	0	56	1	4	0	0	0	0	1	0	0	61	1.6	23.83	1	78	97	0.8	0.5	0	0	0	0	0	0	2	2	2	53	3	3	1	0	62	1	0	3	0	0	0	1	0	0	0	0	0	0	0	2
124	0	57	1	2	0	0	1	0	0	2	0	65	1.65	23.88	1	86	97	0.9	0.5	0	0	0	0	0	0	2	2	1	50	2	7	1	0	60	0.9	1	7	0	0	0	0	0	0	0	1	0	1	1	2
125	1	61	2	2	0	0	1	0	0	2	0	65	1.6	25.39	1	100	98	1	0.6	0	0	0	0	0	0	2	1	1	52	3	9	2	1	70	1.1	0	0	1	0	0	0	0	0	0	0	0	0	0	2
126	0	57	1	4	0	0	0	0	1	0	0	54	1.56	22.19	0	78	92	0.8	0.5	0	0	0	0	0	0	1	1	1	53	3	4	3	2	54	1	0	7	0	0	0	0	0	0	0	1	0	1	0	2
127	0	66	2	2	0	0	1	0	0	1	0	60	1.6	23.44	1	81	97	0.8	0.5	0	0	0	0	0	0	2	1	1	48	2	18	1	0	60	1	0	1	0	1	0	0	0	0	0	0	0	0	0	2
128	0	51	1	2	0	0	1	0	0	2	0	65	1.6	25.39	1	86	100	0.9	0.5	0	0	0	0	0	0	2	2	1	45	1	6	1	0	60	0.9	0	7	0	0	0	0	0	0	0	1	0	1	0	2
129	0	50	0	2	0	0	1	0	0	2	0	50	1.52	21.64	0	72	92	0.8	0.5	0	0	0	0	0	0	2	1	1	45	1	5	1	0	50	1	0	1	0	1	0	0	0	0	0	0	0	1	0	2
130	1	64	2	2	0	0	1	0	0	2	0	74	1.6	28.91	1	119	108	1.1	0.7	0	0	0	0	0	0	2	2	1	50	2	14	4	3	74	1	0	1	0	1	0	0	0	0	0	0	0	0	0	2
131	0	57	1	4	0	0	0	0	1	0	0	51	1.61	19.68	0	80	100	0.8	0.5	0	0	0	0	0	0	2	1	1	44	1	13	2	0	52	1	1	6	0	0	0	0	0	0	1	0	0	0	0	2
132	0	50	0	3	0	0	0	1	0	0	0	60	1.55	24.97	1	86	97	0.9	0.6	0	0	0	0	0	0	2	2	2	49	2	1	1	0	55	0.9	1	0	1	0	0	0	0	0	0	0	0	1	0	2
133	0	53	1	0	1	0	0	0	0	1	0	50	1.53	21.36	0	70	78	0.9	0.5	0	0	0	0	0	0	2	1	1	44	1	9	0	0	50	1	1	1	0	1	0	0	0	0	0	0	0	1	1	2
134	0	53	1	0	1	0	0	0	0	1	0	50	1.53	21.36	0	70	78	0.9	0.5	0	0	0	0	0	0	2	1	1	44	1	9	0	0	50	1	1	1	0	1	0	0	0	0	0	0	0	1	1	2
135	0	59	1	4	0	0	0	0	1	0	0	58	1.58	23.23	1	88	101	0.9	0.6	0	0	0	0	1	1	2	2	2	52	3	7	1	0	55	0.9	0	4	0	0	0	0	1	0	0	0	0	1	0	2
136	0	59	1	1	0	1	0	0	0	1	0	62	1.59	24.52	1	85	105	0.8	0.5	0	0	0	0	0	0	2	1	1	46	2	13	1	0	65	1	0	1	0	1	0	0	0	0	0	0	0	0	0	1
137	0	73	3	1	0	1	0	0	0	1	0	60	1.63	22.58	0	89	102	0.9	0.5	0	0	0	0	0	0	2	1	1	46	2	27	1	0	65	1.1	1	1	0	1	0	0	0	0	0	0	0	0	0	1
138	1	57	1	2	0	0	1	0	0	2	0	72	1.58	28.84	1	89	102	0.9	0.6	0	0	0	0	0	0	2	1	1	46	2	11	1	0	70	1	1	1	0	1	0	0	0	0	0	0	0	0	0	1
139	0	75	3	0	1	0	0	0	0	0	0	65	1.57	26.37	1	81	101	0.8	0.5	0	0	0	0	0	0	2	1	1	49	2	26	1	0	65	1	0	1	0	1	0	0	0	0	0	0	0	0	0	2
140	0	54	1	0	1	0	0	0	0	0	0	54	1.6	21.09	0	79	84	0.9	0.5	0	0	0	0	0	0	1	2	1	47	2	7	1	0	58	1.1	1	2	0	0	1	0	0	0	0	0	0	1	1	2
141	0	66	2	0	1	0	0	0	0	0	0	60	1.62	22.86	0	79	84	0.9	0.5	0	0	0	0	0	0	1	2	1	47	2	19	1	0	65	1.1	1	2	0	0	1	0	0	0	0	0	0	1	1	2
142	0	57	1	0	1	0	0	0	0	0	0	59	1.64	21.94	0	79	84	0.9	0.5	0	0	0	0	0	0	2	2	1	46	2	11	1	0	58	1	1	2	0	0	1	0	0	0	0	0	0	1	0	2
143	1	54	1	4	0	0	0	0	1	0	0	67.5	1.6	26.37	1	101	97	1	0.6	0	0	1	0	0	0	2	2	2	53	3	1	4	3	67.5	1	1	3	0	0	0	1	0	0	0	0	0	3	1	2
144	0	57	1	4	0	0	0	0	1	0	0	64	1.6	25	1	76	95	0.8	0.5	0	0	0	0	0	0	2	2	1	50	2	7	1	0	64	1	0	1	0	1	0	0	0	0	0	0	0	0	0	2
145	1	74	3	2	0	0	1	0	0	0	0	66.5	1.64	24.72	1	104	113	0.9	0.6	0	0	0	0	0	0	2	2	1	50	2	24	4	3	66.5	1	0	1	0	1	0	0	0	0	0	0	0	1	1	2
146	0	53	1	2	0	0	1	0	0	2	0	58	1.61	22.38	0	70	83	0.8	0.4	0	0	0	0	0	0	2	1	1	50	2	3	1	0	58	1	0	1	0	1	0	0	0	0	0	0	0	1	0	2
147	1	60	1	2	0	0	1	0	0	1	0	48.5	1.65	17.81	0	82	102	0.8	0.5	0	0	0	0	0	0	1	1	1	51	3	9	1	0	58	1.2	1	1	0	1	0	0	0	0	0	0	0	0	0	1
148	0	69	2	3	0	0	0	1	0	0	0	43	1.53	18.37	0	76	98	0.8	0.5	0	0	1	1	0	0	2	1	1	50	2	19	2	0	50	1.2	1	1	0	1	0	0	0	0	0	0	0	0	0	1
149	1	65	2	3	0	0	0	1	0	0	0	60	1.56	24.65	1	85	103	0.8	0.5	0	0	1	1	0	0	2	1	1	50	2	15	2	0	50	0.8	1	1	0	1	0	0	0	0	0	0	0	0	0	1
150	1	57	1	2	0	0	1	0	0	0	0	63	1.57	25.56	1	82	105	0.8	0.5	0	0	1	0	0	0	1	2	1	55	3	2	2	1	60	1	0	3	0	0	0	1	0	0	0	0	0	0	0	2
151	1	56	1	3	0	0	0	1	0	0	0	60	1.6	23.44	1	86	103	0.8	0.5	0	0	0	0	0	0	2	2	1	49	2	7	4	1	60	1	0	3	0	0	0	1	0	0	0	0	0	0	0	2
152	1	66	2	2	0	0	1	0	0	0	0	65	1.6	25.39	1	82	105	0.8	0.5	0	0	1	0	1	0	1	2	1	57	4	9	3	1	70	1.1	0	3	0	0	0	1	0	0	0	0	0	0	0	2
153	0	66	2	2	0	0	1	0	0	0	0	42.5	1.56	17.46	0	73	89	0.8	0.5	0	0	0	0	0	0	2	1	1	51	3	15	1	0	47	1.1	0	1	0	1	0	0	0	0	0	0	0	2	0	1
154	0	64	2	0	1	0	0	0	0	0	0	75	1.6	29.3	1	86	105	0.8	0.5	0	0	0	0	0	0	2	2	1	50	2	14	1	0	75	1	0	1	0	1	0	0	0	0	0	0	0	1	0	2
155	0	54	1	2	0	0	1	0	0	0	1	59	1.65	21.67	0	72	93	0.8	0.4	0	0	0	0	0	0	2	1	1	43	1	11	1	0	59	1	0	3	0	0	0	1	0	0	0	0	0	0	0	2
156	0	51	1	2	0	0	1	0	0	2	0	66	1.65	24.24	1	82	98	0.8	0.5	0	0	0	0	0	0	2	1	1	49	2	2	1	0	65	1	1	1	0	1	0	0	0	0	0	0	0	1	0	2
157	0	50	0	0	1	0	0	0	0	0	0	62	1.58	24.84	1	75	98	0.8	0.5	0	0	1	0	0	0	1	2	1	43	1	7	2	1	62	1	1	1	0	1	0	0	0	0	0	0	0	2	0	2
158	1	62	2	1	0	1	0	0	0	0	0	75	1.6	29.3	1	113	109	1	0.7	0	0	2	1	1	0	1	1	1	51	3	11	4	1	80	1.1	1	2	0	0	1	0	0	0	0	0	0	1	1	2
159	0	57	1	0	1	0	0	0	0	0	1	50.5	1.58	20.23	0	81	97	0.8	0.5	0	0	0	0	0	0	2	2	1	53	3	4	4	3	55	1.1	2	7	0	0	0	0	0	0	0	1	0	4	1	1
160	0	53	1	3	0	0	0	1	0	0	0	55	1.55	22.89	0	81	97	0.8	0.5	0	0	0	0	0	0	2	2	1	52	3	1	1	0	55	1	2	7	0	0	0	0	0	0	0	1	0	0	2	1
161	0	58	1	0	1	0	0	0	0	1	0	52.5	1.6	20.51	0	84	95	0.9	0.5	0	0	0	1	0	0	2	2	2	57	4	1	1	0	50	1	3	7	0	0	0	0	0	0	0	1	0	3	1	0
162	0	62	2	3	0	0	0	1	0	0	0	56	1.5	24.89	1	87	97	0.9	0.6	0	0	0	0	0	0	2	2	2	49	2	13	4	3	63	1.1	1	1	0	1	0	0	0	0	0	0	0	1	0	2
163	1	50	0	3	0	0	0	1	0	0	0	70	1.62	26.67	1	91	110	0.8	0.6	0	1	0	0	0	0	2	2	1	47	2	3	2	0	70	1	2	1	0	1	0	0	0	0	0	0	0	0	0	2
164	0	62	2	3	0	0	0	1	0	0	0	43	1.58	17.22	0	72	94	0.8	0.5	0	0	0	0	0	0	2	1	1	57	4	5	3	1	54	1.3	2	7	0	0	0	0	0	0	0	1	0	3	1	1
165	0	59	1	2	0	0	1	0	0	2	0	60	1.58	24.03	1	85	95	0.9	0.5	0	0	3	1	0	0	2	2	1	52	3	7	0	0	55	0.9	0	7	0	0	0	0	0	0	0	1	0	1	0	2
166	0	57	1	3	0	0	0	1	0	0	0	60	1.72	20.28	0	89	95	0.9	0.5	1	1	0	0	0	0	2	2	1	47	2	10	2	1	50	0.8	2	1	0	1	0	0	0	0	0	0	0	2	0	2
167	0	60	1	0	1	0	0	0	0	1	0	52.5	1.55	21.85	0	93	94	1	0.6	0	0	0	1	0	0	2	1	1	48	2	12	3	2	54	1	2	7	0	0	0	0	0	0	0	1	0	4	1	2
168	0	59	1	0	1	0	0	0	0	1	0	46.5	1.62	17.72	0	72	92	0.8	0.4	0	0	1	0	0	0	2	2	1	50	2	9	2	1	53.5	1.2	3	7	0	0	0	0	0	0	0	1	0	4	1	1
169	0	70	2	3	0	0	0	1	0	1	0	56	1.6	21.88	0	86	91	0.9	0.5	0	0	0	0	0	0	2	1	2	57	4	13	3	1	60	1.1	1	0	1	0	0	0	0	0	0	0	0	0	0	2
170	0	58	1	2	0	0	1	0	0	1	0	60	1.58	24.03	1	85	93	0.9	0.5	0	0	0	0	0	0	2	1	1	49	2	9	3	1	57	1	1	3	0	0	0	1	0	0	0	0	0	1	0	1
171	0	62	2	4	0	0	0	0	1	0	0	72	1.63	27.1	1	89	102	0.9	0.5	0	0	0	0	0	0	2	2	1	49	2	13	1	0	60	0.8	1	7	0	0	0	0	0	0	0	1	0	1	0	1
172	0	54	1	4	0	0	0	0	1	0	0	65	1.65	23.88	1	82	91	0.9	0.5	0	0	0	0	0	0	2	2	2	47	2	7	1	0	57	0.9	1	0	1	0	0	0	0	0	0	0	0	1	0	1
173	0	54	1	4	0	0	0	0	1	0	0	62	1.62	23.62	1	78	95	0.8	0.5	0	0	0	0	0	0	1	2	2	52	3	2	2	0	55	0.9	1	7	0	0	0	0	0	0	0	1	0	0	0	2
174	1	61	2	2	0	0	1	0	0	2	0	65	1.72	21.97	0	92	97	0.9	0.5	0	0	0	0	0	0	2	2	1	54	3	7	1	0	65	1	1	1	0	1	0	0	0	0	0	0	0	0	0	2
175	1	61	2	2	0	0	1	0	0	2	0	65	1.72	21.97	0	92	97	0.9	0.5	0	0	0	0	0	0	2	2	1	54	3	7	1	0	65	1	1	1	0	1	0	0	0	0	0	0	0	0	0	2
176	0	51	1	2	0	0	1	0	0	2	0	60	1.61	23.15	1	95	89	1.1	0.6	0	0	0	0	0	0	1	2	1	50	2	1	3	2	57.5	1	2	7	0	0	0	0	0	0	0	1	0	1	1	1
177	1	68	2	4	0	0	0	0	1	0	0	56	1.62	21.34	0	97	97	1	0.6	0	0	1	1	0	0	2	1	1	48	2	20	1	0	59	1.1	1	0	1	0	0	0	0	0	0	0	0	0	0	2
178	1	69	2	2	0	0	1	0	0	0	0	50	1.6	19.53	0	91	74	1.2	0.6	0	0	0	0	0	0	2	1	1	53	3	16	2	1	48	1	0	0	1	0	0	0	0	0	0	0	0	0	0	2
179	1	72	3	2	0	0	1	0	0	2	0	55	1.54	23.19	1	92	102	0.9	0.6	0	0	1	1	0	0	2	1	1	48	2	24	3	1	50	0.9	0	2	0	0	1	0	0	0	0	0	0	0	0	1
180	1	53	1	4	0	0	0	0	1	1	0	75	1.65	27.55	1	82	104	0.8	0.5	0	0	0	0	0	0	1	2	2	37	0	16	1	0	70	0.9	1	4	0	0	0	0	1	0	0	0	0	1	1	0
181	0	68	2	0	1	0	0	0	0	0	0	56	1.62	21.34	0	112	106	1.1	0.7	0	0	1	0	0	0	2	1	1	46	2	22	1	0	50	0.9	1	2	0	0	1	0	0	0	0	0	0	0	0	2
182	0	59	1	1	0	1	0	0	0	0	0	60	1.6	23.44	1	80	85	0.9	0.5	0	0	0	0	0	0	2	1	2	50	2	9	1	0	42	0.7	1	7	0	0	0	0	0	0	0	1	0	1	0	1
183	0	62	2	3	0	0	0	1	0	0	0	42	1.6	16.41	0	68	91	0.7	0.4	0	0	0	0	0	0	2	1	2	50	2	12	1	0	42	1	1	7	0	0	0	0	0	0	0	1	0	1	0	1
184	0	52	1	0	1	0	0	0	0	0	0	53	1.58	21.23	0	85	90	0.9	0.5	0	0	0	0	0	0	2	2	1	51	3	1	1	0	53	1	2	1	0	1	0	0	0	0	0	0	0	1	0	1
185	0	49	0	4	0	0	0	0	1	2	1	63.5	1.63	23.9	1	76	99	0.8	0.5	0	0	0	0	0	0	2	1	2	47	2	2	2	1	65	1	0	1	0	1	0	0	0	0	0	0	0	1	0	2
186	0	53	1	1	0	1	0	0	0	1	0	48	1.56	19.72	0	78	95	0.8	0.5	0	0	0	0	0	0	2	1	1	50	2	3	1	0	45	0.9	1	7	0	0	0	0	0	0	0	1	0	1	0	1
187	0	65	2	4	0	0	0	0	1	1	0	48	1.56	19.72	0	78	95	0.8	0.5	0	0	0	0	0	0	2	1	1	50	2	15	1	0	45	0.9	1	7	0	0	0	0	0	0	0	1	0	1	0	1
188	0	63	2	4	0	0	0	0	1	0	0	60	1.63	22.58	0	76	97	0.8	0.5	0	0	0	0	0	0	2	2	1	51	3	12	2	0	60	1	1	7	0	0	0	0	0	0	0	1	0	1	1	1
189	0	57	1	1	0	1	0	0	0	1	0	62	1.63	23.34	1	77	98	0.8	0.5	0	0	0	0	0	0	2	2	1	51	3	6	2	0	60	1	1	7	0	0	0	0	0	0	0	1	0	1	1	1
190	0	58	1	1	0	1	0	0	0	0	0	58	1.5	25.78	1	80	92	0.9	0.5	0	0	0	0	0	0	2	2	1	51	3	7	2	0	60	1	1	7	0	0	0	0	0	0	0	1	0	1	1	1
191	1	68	2	2	0	0	1	0	0	0	0	70	1.59	27.69	1	97	98	1	0.6	0	0	3	1	0	0	2	2	2	58	4	10	1	0	65	0.9	0	2	0	0	1	0	0	0	0	0	0	2	0	0
192	0	52	1	4	0	0	0	0	1	1	0	45	1.52	19.48	0	79	90	0.9	0.5	0	0	0	0	0	0	2	1	1	49	2	3	2	1	44	1	1	7	0	0	0	0	0	0	0	1	0	1	1	0
193	0	51	1	1	0	1	0	0	0	0	0	50	1.6	19.53	0	73	86	0.8	0.5	0	0	0	0	0	0	2	1	1	49	2	2	1	0	52.5	1.1	0	2	0	0	1	0	0	0	0	0	0	0	0	1
194	0	62	2	4	0	0	0	0	1	0	0	65	1.64	24.17	1	92	105	0.9	0.6	0	0	0	1	0	0	2	2	1	50	2	12	2	1	62	1	2	1	0	1	0	0	0	0	0	0	0	1	1	0
195	0	54	1	1	0	1	0	0	0	1	0	40	1.5	17.78	0	75	94	0.8	0.5	0	0	0	0	0	0	2	2	1	48	2	6	3	2	50	1.3	1	7	0	0	0	0	0	0	0	1	0	1	0	1
196	0	66	2	1	0	1	0	0	0	0	0	60	1.66	21.77	0	80	100	0.8	0.5	0	0	0	1	0	0	2	1	1	51	3	15	2	0	50	0.8	1	7	0	0	0	0	0	0	0	1	0	1	0	1
197	0	66	2	1	0	1	0	0	0	1	0	45	1.65	16.53	0	79	98	0.8	0.5	0	0	0	0	1	0	2	2	2	45	1	21	1	0	58	1.3	1	1	0	1	0	0	0	0	0	0	0	0	0	1
198	1	60	1	1	0	1	0	0	0	1	0	62.5	1.6	24.41	1	74	98	0.8	0.5	0	0	0	0	0	0	2	1	1	55	3	5	1	0	62.5	1	0	1	0	1	0	0	0	0	0	0	0	0	0	1
199	1	69	2	1	0	1	0	0	0	2	0	64	1.57	25.96	1	93	109	0.9	0.6	0	0	0	1	0	0	2	1	1	50	2	19	2	0	60	0.9	0	7	0	0	0	0	0	0	0	1	0	0	0	1
200	1	52	1	1	0	1	0	0	0	2	0	75	1.6	29.3	1	96	113	0.8	0.6	0	0	0	1	0	0	2	1	1	50	2	2	2	0	75	1	0	7	0	0	0	0	0	0	0	1	0	0	0	1
201	0	55	1	1	0	1	0	0	0	1	0	78	1.6	30.47	1	96	113	0.8	0.6	0	0	0	1	0	0	2	1	1	54	3	1	2	0	78	1	0	7	0	0	0	0	0	0	0	1	0	0	0	1
202	1	65	2	2	0	0	1	0	0	1	0	65	1.6	25.39	1	88	98	0.9	0.6	0	0	3	1	1	0	2	1	1	50	2	15	2	1	60	0.9	0	3	0	0	0	1	0	0	0	0	0	0	0	1
203	1	65	2	2	0	0	1	0	0	1	0	70	1.62	26.67	1	90	98	0.9	0.6	0	0	3	1	1	0	2	1	1	50	2	15	2	1	60	0.9	0	3	0	0	0	1	0	0	0	0	0	0	0	1
204	0	70	2	4	0	0	0	0	1	0	1	50	1.6	19.53	0	72	77	0.9	0.5	0	0	0	0	0	0	2	1	1	50	2	20	1	0	50	1	1	3	0	0	0	1	0	0	0	0	0	1	0	1
205	1	63	2	0	1	0	0	0	0	0	0	59	1.52	25.54	1	73	85	0.9	0.5	0	0	2	0	0	0	2	1	2	52	3	11	2	0	57	1	1	7	0	0	0	0	0	0	0	1	0	1	1	1
206	1	47	0	2	0	0	1	0	0	1	0	74	1.65	27.18	1	83	90	0.9	0.5	0	0	2	0	1	0	2	1	1	44	1	3	2	0	60	0.8	1	7	0	0	0	0	0	0	0	1	0	1	0	1
207	0	59	1	3	0	0	0	1	0	1	0	50	1.55	20.81	0	75	82	0.9	0.5	0	0	1	0	0	0	2	1	2	54	3	5	3	1	50	1	2	2	0	0	1	0	0	0	0	0	0	2	1	2
208	0	62	2	4	0	0	0	0	1	1	0	72	1.66	26.13	1	78	92	0.8	0.5	0	0	0	0	1	0	2	2	2	55	3	7	1	1	71	1	1	4	0	0	0	0	1	0	0	0	0	1	1	0
209	1	55	1	2	0	0	1	0	0	0	1	60	1.58	24.03	1	78	88	0.9	0.5	0	0	0	1	0	0	1	2	1	50	2	5	2	1	55	0.9	1	4	0	0	0	0	1	0	0	0	0	1	0	1
210	0	72	3	3	0	0	0	1	0	0	0	55	1.6	21.48	0	80	92	0.9	0.5	0	0	0	0	0	0	1	1	1	48	2	24	4	1	50	0.9	2	2	0	0	1	0	0	0	0	0	0	1	0	2
211	0	51	1	4	0	0	0	0	1	2	1	61	1.6	23.83	1	87	94	0.9	0.5	0	0	0	0	0	0	1	1	1	48	2	3	2	1	55	0.9	1	2	0	0	1	0	0	0	0	0	0	0	0	2
212	0	63	2	4	0	0	0	0	1	1	0	54	1.58	21.63	0	87	93	0.9	0.6	0	0	0	0	0	0	2	1	1	52	3	11	2	1	55	1	2	1	0	1	0	0	0	0	0	0	0	2	0	1
213	1	54	1	0	1	0	0	0	0	0	0	80	1.58	32.05	1	117	110	1.1	0.7	0	0	0	1	1	0	2	1	1	45	1	9	3	2	90	1.1	1	1	0	1	0	0	0	0	0	0	0	0	0	2
214	0	56	1	3	0	0	0	1	0	0	0	55	1.6	21.48	0	82	93	0.9	0.5	0	0	0	0	0	0	1	1	1	55	3	1	2	1	60	1.1	2	2	0	0	1	0	0	0	0	0	0	2	0	1
215	0	56	1	4	0	0	0	0	1	1	0	55	1.6	21.48	0	82	93	0.9	0.5	0	0	0	0	0	0	2	1	1	55	3	1	2	1	60	1.1	2	2	0	0	1	0	0	0	0	0	0	2	0	1
216	1	64	2	2	0	0	1	0	0	2	0	41	1.64	15.24	0	80	92	0.9	0.5	0	0	0	1	0	0	2	2	1	50	2	14	0	0	57	1.4	3	7	0	0	0	0	0	0	0	1	0	4	2	0
217	1	63	2	2	0	0	1	0	0	1	0	65	1.55	27.06	1	95	101	0.9	0.6	0	0	0	0	0	0	2	1	2	52	3	11	3	1	60	0.9	0	1	0	1	0	0	0	0	0	0	0	0	0	1
218	1	55	1	2	0	0	1	0	0	0	0	80	1.62	30.48	1	100	105	1	0.6	0	0	0	1	0	0	2	1	1	52	3	3	2	1	75	0.9	0	4	0	0	0	0	1	0	0	0	0	0	0	2
219	0	61	2	4	0	0	0	0	1	1	0	55	1.6	21.48	0	88	92	1	0.6	0	0	0	0	0	0	2	1	1	52	3	9	2	1	55	1	2	1	0	1	0	0	0	0	0	0	0	2	0	0
220	0	68	2	4	0	0	0	0	1	1	0	45	1.5	20	0	82	93	0.9	0.5	0	0	0	0	0	0	2	1	1	52	3	16	2	1	57	1.3	2	2	0	0	1	0	0	0	0	0	0	2	0	1
221	0	55	1	2	0	0	1	0	0	1	0	55	1.63	20.7	0	82	93	0.9	0.5	0	0	0	0	0	0	2	1	1	52	3	3	2	1	55	1	2	1	0	1	0	0	0	0	0	0	0	2	0	1
222	1	64	2	0	1	0	0	0	0	1	0	75	1.58	30.04	1	101	107	0.9	0.6	0	0	1	1	0	0	2	1	1	50	2	14	2	1	65	0.9	0	0	1	0	0	0	0	0	0	0	0	0	0	1
223	0	54	1	0	1	0	0	0	0	0	0	45	1.52	19.48	0	74	86	0.9	0.5	0	0	0	1	0	0	2	2	1	44	1	10	2	1	45	1	2	1	0	1	0	0	0	0	0	0	0	0	0	1
224	1	61	2	0	1	0	0	0	0	1	0	75	1.6	29.3	1	100	102	1	0.6	0	0	1	1	0	0	2	1	1	52	3	9	3	1	75	1	0	0	1	0	0	0	0	0	0	0	0	0	0	1
225	0	55	1	0	1	0	0	0	0	0	0	64	1.55	26.64	1	72	80	0.9	0.5	0	0	0	1	0	0	2	2	1	53	3	2	3	1	55	0.9	0	7	0	0	0	0	0	0	0	1	0	1	0	1
226	0	69	2	3	0	0	0	1	0	0	0	43	1.6	16.8	0	89	79	1.1	0.6	0	0	0	0	0	0	2	2	1	45	1	24	3	1	47	1.1	0	7	0	0	0	0	0	0	0	1	0	0	0	1
227	0	63	2	2	0	0	1	0	0	2	0	62	1.56	25.48	1	91	98	0.9	0.6	0	0	0	0	0	0	2	2	2	55	3	8	2	1	61	1	0	7	0	0	0	0	0	0	0	1	0	0	0	1
228	1	64	2	2	0	0	1	0	0	1	0	62	1.56	25.48	1	91	98	0.9	0.6	0	0	0	1	0	0	2	2	2	55	3	9	2	1	61	1	0	7	0	0	0	0	0	0	0	1	0	1	0	1
229	1	59	1	2	0	0	1	0	0	1	1	67	1.62	25.53	1	91	98	0.9	0.6	0	0	0	1	0	0	2	2	1	50	2	9	3	2	67	1	0	7	0	0	0	0	0	0	0	1	0	2	0	1
230	0	61	2	2	0	0	1	0	0	1	0	68	1.62	25.91	1	91	98	0.9	0.6	0	0	0	1	0	0	2	2	1	53	3	8	2	1	68	1	0	7	0	0	0	0	0	0	0	1	0	2	0	1
231	1	64	2	2	0	0	1	0	0	2	0	68	1.6	26.56	1	95	101	0.9	0.6	0	0	0	1	0	0	2	2	1	49	2	15	2	1	68	1	0	7	0	0	0	0	0	0	0	1	0	2	1	1
232	1	52	1	2	0	0	1	0	0	2	0	58	1.65	21.3	0	72	79	0.9	0.4	0	0	0	1	0	0	2	2	1	49	2	3	2	1	55	0.9	0	7	0	0	0	0	0	0	0	1	0	1	1	1
233	0	68	2	2	0	0	1	0	0	2	0	58	1.6	22.66	0	72	80	0.9	0.5	0	0	0	1	0	0	2	2	1	55	3	13	3	1	55	0.9	0	7	0	0	0	0	0	0	0	1	0	1	1	1
234	0	61	2	2	0	0	1	0	0	2	0	58	1.63	21.83	0	76	80	1	0.5	0	0	0	0	0	0	2	2	1	54	3	7	2	1	55	0.9	0	7	0	0	0	0	0	0	0	1	0	1	1	1
235	0	66	2	2	0	0	1	0	0	2	0	58	1.65	21.3	0	72	79	0.9	0.4	0	0	0	1	0	0	2	2	1	54	3	12	2	1	55	0.9	0	7	0	0	0	0	0	0	0	1	0	1	1	1
236	1	74	3	0	1	0	0	0	0	0	0	61.4	1.58	24.6	1	98	110	0.9	0.6	0	0	3	1	0	1	2	2	2	48	2	26	3	1	65	1.1	1	1	0	1	0	0	0	0	0	0	0	2	1	0
237	0	61	2	3	0	0	0	1	0	0	0	42.25	1.6	16.5	0	89	83	1.1	0.6	0	0	0	0	0	0	2	1	1	50	2	11	1	0	42.5	1	3	7	0	0	0	0	0	0	0	1	0	3	2	1
238	1	58	1	4	0	0	0	0	1	0	0	65	1.6	25.39	1	95	105	0.9	0.6	0	0	0	1	0	0	2	1	1	52	3	6	1	0	65	1	0	4	0	0	0	0	1	0	0	0	0	0	0	0
239	0	70	2	4	0	0	0	0	1	0	0	46	1.55	19.15	0	75	87	0.9	0.5	0	0	0	0	0	0	2	1	1	50	2	20	1	0	50	1.1	0	1	0	1	0	0	0	0	0	0	0	0	0	1
240	1	66	2	2	0	0	1	0	0	1	0	67.5	1.62	25.72	1	91	102	0.9	0.6	0	0	1	1	0	0	2	1	1	55	3	11	2	1	63	0.9	2	1	0	1	0	0	0	0	0	0	0	0	0	2
241	0	69	2	4	0	0	0	0	1	1	0	66	1.61	25.46	1	85	96	0.9	0.5	0	0	0	0	0	0	2	1	1	52	3	17	2	1	55	0.8	2	4	0	0	0	0	1	0	0	0	0	2	0	1
242	0	68	2	0	1	0	0	0	0	0	0	59	1.65	21.67	0	84	95	0.9	0.5	0	0	0	0	0	0	2	1	1	52	3	16	3	2	58	1	0	7	0	0	0	0	0	0	0	1	0	1	0	2
243	0	55	1	0	1	0	0	0	0	1	0	60	1.64	22.31	0	84	95	0.9	0.5	0	0	0	0	0	0	2	1	1	52	3	3	3	2	58	1	0	7	0	0	0	0	0	0	0	1	0	1	0	2
244	1	72	3	0	1	0	0	0	0	1	0	60	1.63	22.58	0	80	96	0.8	0.5	0	0	0	0	0	0	2	1	2	53	3	19	3	2	60	1	0	1	0	1	0	0	0	0	0	0	0	0	1	1
245	1	54	1	1	0	1	0	0	0	0	0	64	1.6	25	1	120	102	1.2	0.8	1	0	0	0	0	0	2	2	1	46	2	8	3	0	64	1	0	1	0	1	0	0	0	0	0	0	0	0	1	1
246	0	63	2	0	1	0	0	0	0	1	0	59	1.65	21.67	0	84	95	0.9	0.5	0	0	0	0	0	0	2	1	1	52	3	11	2	1	57	1	1	2	0	0	1	0	0	0	0	0	0	1	0	2
247	0	54	1	0	1	0	0	0	0	0	0	65	1.6	25.39	1	98	110	0.9	0.6	0	0	0	0	0	0	1	1	1	48	2	6	2	1	65	1	1	2	0	0	1	0	0	0	0	0	0	1	0	2
248	1	68	2	0	1	0	0	0	0	1	1	75	1.6	29.3	1	107	114	0.9	0.7	0	0	0	1	0	0	2	1	1	53	3	15	1	0	75	1	1	3	0	0	0	1	0	0	0	0	0	0	0	2
249	0	55	1	3	0	0	0	1	0	0	0	50	1.55	20.81	0	80	90	0.9	0.5	0	0	0	0	0	0	2	2	1	50	2	5	3	2	58	1.2	3	2	0	0	1	0	0	0	0	0	0	1	1	0
250	0	55	1	1	0	1	0	0	0	0	0	50.5	1.56	20.75	0	71	90	0.8	0.5	0	0	0	1	0	0	1	2	1	52	3	3	2	0	50	1	0	7	0	0	0	0	0	0	0	1	0	0	0	0
251	0	66	2	1	0	1	0	0	0	0	0	47	1.59	18.59	0	80	92	0.9	0.5	0	0	0	1	0	0	1	2	1	52	3	14	2	0	50	1.1	0	7	0	0	0	0	0	0	0	1	0	0	0	0
252	0	58	1	1	0	1	0	0	0	1	0	50	1.58	20.03	0	65	91	0.7	0.4	0	0	0	0	0	0	2	2	1	50	2	8	1	0	50	1	1	1	0	1	0	0	0	0	0	0	0	1	0	1
253	0	56	1	1	0	1	0	0	0	1	0	52	1.62	19.81	0	79	83	1	0.5	0	0	0	0	0	0	2	2	1	52	3	4	1	0	52	1	1	7	0	0	0	0	0	0	0	1	0	0	0	1
254	0	66	2	1	0	1	0	0	0	1	0	52	1.62	19.81	0	79	83	1	0.5	0	0	0	0	0	0	2	2	1	52	3	14	1	0	52	1	1	7	0	0	0	0	0	0	0	1	0	0	0	1
255	1	67	2	1	0	1	0	0	0	1	0	77	1.6	30.08	1	95	115	0.8	0.6	0	0	3	1	1	0	2	2	1	55	3	12	2	0	65	0.8	1	7	0	0	0	0	0	0	0	1	0	1	0	1
256	0	51	1	1	0	1	0	0	0	2	0	39	1.59	15.43	0	57	80	0.7	0.4	0	0	0	0	0	0	2	2	1	49	2	2	1	0	42.5	1.1	1	7	0	0	0	0	0	0	0	1	0	1	1	1
257	0	53	1	0	1	0	0	0	0	0	0	59	1.58	23.63	1	77	79	1	0.5	0	0	0	0	0	0	1	2	1	50	2	3	2	0	60	1	0	2	0	0	1	0	0	0	0	0	0	0	0	2
258	0	58	1	2	0	0	1	0	0	2	0	65	1.55	27.06	1	92	97	0.9	0.6	0	0	2	1	0	0	2	2	1	52	3	6	3	1	65	1	0	3	0	0	0	1	0	0	0	0	0	0	0	2
259	1	59	1	4	0	0	0	0	1	0	0	62	1.59	24.52	1	93	101	0.9	0.6	0	0	2	1	0	0	2	1	1	56	4	3	2	1	65	1	2	2	0	0	1	0	0	0	0	0	0	2	2	0
260	1	52	1	1	0	1	0	0	0	1	0	68	1.61	26.23	1	79	90	0.9	0.5	0	0	1	0	1	0	1	1	1	48	2	4	3	2	67	1	1	7	0	0	0	0	0	0	0	1	0	1	1	0
261	0	66	2	2	0	0	1	0	0	1	0	64	1.59	25.32	1	96	91	1.1	0.6	0	0	0	1	0	0	2	1	1	41	1	25	1	0	65	1	1	2	0	0	1	0	0	0	0	0	0	0	0	2
262	0	48	0	1	0	1	0	0	0	2	0	69	1.54	29.09	1	92	105	0.9	0.6	0	0	0	0	0	0	2	2	1	45	1	3	2	0	65	0.9	1	7	0	0	0	0	0	0	0	1	0	1	0	1
263	0	61	2	3	0	0	0	1	0	1	1	54	1.61	20.83	0	79	89	0.9	0.5	0	0	2	0	0	0	2	2	1	44	1	17	2	1	50	0.9	1	1	0	1	0	0	0	0	0	0	0	1	0	1
264	0	56	1	3	0	0	0	1	0	0	0	53	1.56	21.78	0	67	91	0.7	0.4	0	0	0	0	0	0	2	1	1	53	3	3	2	0	50	0.9	2	7	0	0	0	0	0	0	0	1	0	1	0	1
265	0	70	2	3	0	0	0	1	0	0	0	45	1.56	18.49	0	67	81	0.8	0.4	0	0	0	0	0	0	2	1	1	53	3	17	2	0	50	1.1	2	1	0	1	0	0	0	0	0	0	0	1	0	1
266	0	52	1	3	0	0	0	1	0	0	0	60	1.55	24.97	1	72	83	0.9	0.5	0	0	0	0	0	0	1	1	1	50	2	2	1	0	60	1	1	1	0	1	0	0	0	0	0	0	0	0	0	0
267	0	60	1	1	0	1	0	0	0	1	0	40	1.5	17.78	0	90	98	0.9	0.6	0	0	0	1	0	0	1	2	2	45	1	15	1	0	40	1	1	7	0	0	0	0	0	0	0	1	0	0	0	0
268	0	53	1	1	0	1	0	0	0	1	0	53	1.6	20.7	0	78	92	0.8	0.5	0	0	0	1	0	0	1	2	2	45	1	8	1	0	50	0.9	1	7	0	0	0	0	0	0	0	1	0	0	0	0
269	0	67	2	1	0	1	0	0	0	0	0	53	1.6	20.7	0	78	92	0.8	0.5	0	0	0	1	0	0	1	2	2	53	3	14	1	0	50	0.9	1	7	0	0	0	0	0	0	0	1	0	0	0	0
270	0	59	1	1	0	1	0	0	0	1	0	72	1.68	25.51	1	83	100	0.8	0.5	0	0	0	0	0	0	2	2	2	54	3	5	2	0	71	1	1	7	0	0	0	0	0	0	0	1	0	2	1	0
271	1	54	1	0	1	0	0	0	0	0	0	67	1.6	26.17	1	86	100	0.9	0.5	0	0	0	0	0	0	1	2	1	48	2	6	3	1	62	0.9	2	3	0	0	0	1	0	0	0	0	0	0	0	2
272	0	58	1	2	0	0	1	0	0	2	0	56	1.6	21.88	0	73	80	0.9	0.5	0	0	0	0	0	0	2	1	1	52	3	6	1	0	56	1	1	2	0	0	1	0	0	0	0	0	0	1	1	1
273	0	58	1	3	0	0	0	1	0	0	0	60	1.57	24.34	1	117	109	1.1	0.7	0	0	1	0	0	0	2	2	2	52	3	6	1	0	63	1.1	0	1	0	1	0	0	0	0	0	0	0	1	1	2
274	0	70	2	1	0	1	0	0	0	1	0	37	1.49	16.67	0	70	69	1	0.5	0	0	0	0	0	0	2	1	1	38	0	32	1	0	45	1.2	2	1	0	1	0	0	0	0	0	0	0	1	1	0
275	0	62	2	1	0	1	0	0	0	1	0	61	1.58	24.44	1	97	77	1.3	0.6	0	0	0	0	0	0	2	1	1	50	2	12	2	0	63	1	2	1	0	1	0	0	0	0	0	0	0	1	1	0
276	1	68	2	1	0	1	0	0	0	0	0	63	1.6	24.61	1	83	90	0.9	0.5	1	0	0	0	0	0	2	1	1	55	3	13	1	0	58	0.9	1	3	0	0	0	1	0	0	0	0	0	0	1	0
277	0	62	2	3	0	0	0	1	0	0	0	65	1.6	25.39	1	104	97	1.1	0.7	0	0	0	0	0	0	2	1	1	56	4	6	3	1	60	0.9	2	1	0	1	0	0	0	0	0	0	0	0	1	0
278	1	51	1	2	0	0	1	0	0	2	0	56	1.6	21.88	0	89	91	1	0.6	0	0	1	0	0	0	1	2	1	48	2	3	1	0	56	1	1	1	0	1	0	0	0	0	0	0	0	0	1	1
279	1	56	1	2	0	0	1	0	0	1	0	68	1.56	27.94	1	97	89	1.1	0.6	0	0	0	0	0	0	1	2	1	53	3	3	2	0	60	0.9	2	1	0	1	0	0	0	0	0	0	0	1	1	1
280	0	65	2	2	0	0	1	0	0	1	0	60	1.65	22.04	0	88	85	1	0.5	0	0	0	1	0	0	2	2	1	50	2	15	1	0	60	1	0	1	0	1	0	0	0	0	0	0	0	0	1	1
281	1	53	1	2	0	0	1	0	0	1	0	75	1.65	27.55	1	86	96	0.9	0.5	0	0	1	1	0	0	2	2	1	52	3	1	1	0	75	1	1	4	0	0	0	0	1	0	0	0	0	2	1	2
282	1	61	2	0	1	0	0	0	0	1	0	70	1.61	27.01	1	93	98	0.9	0.6	0	0	1	0	1	0	2	1	1	49	2	12	2	0	65	0.9	0	1	0	1	0	0	0	0	0	0	0	0	0	1
283	1	72	3	2	0	0	1	0	0	1	0	65	1.55	27.06	1	93	99	0.9	0.6	0	0	0	0	1	0	2	1	1	46	2	26	2	0	60	0.9	0	5	0	0	0	0	0	1	0	0	0	0	0	2
284	0	58	1	2	0	0	1	0	0	2	0	50	1.62	19.05	0	73	79	0.9	0.5	0	0	0	0	0	0	2	1	1	48	2	10	2	1	55	1.1	1	2	0	0	1	0	0	0	0	0	0	1	0	1
285	1	70	2	2	0	0	1	0	0	2	0	65	1.58	26.04	1	100	110	0.9	0.6	0	0	1	1	0	0	2	1	1	47	2	23	2	0	60	0.9	1	5	0	0	0	0	0	1	0	0	0	1	0	0
286	1	77	3	2	0	0	1	0	0	1	0	65	1.6	25.39	1	88	98	0.9	0.6	0	0	1	1	0	0	1	1	2	56	4	21	2	1	65	1	0	1	0	1	0	0	0	0	0	0	0	0	0	2
287	1	66	2	2	0	0	1	0	0	1	0	65	1.66	23.59	1	90	100	0.9	0.5	0	0	1	1	0	0	2	1	1	49	2	17	1	1	55	0.8	1	1	0	1	0	0	0	0	0	0	0	3	0	1
288	1	68	2	2	0	0	1	0	0	2	0	64	1.6	25	1	94	100	0.9	0.6	0	0	1	1	0	0	2	1	1	47	2	21	2	1	70	1.1	0	0	1	0	0	0	0	0	0	0	0	2	0	1
289	1	59	1	2	0	0	1	0	0	0	1	68.5	1.6	26.76	1	97	100	1	0.6	0	0	1	0	1	0	1	1	1	55	3	4	2	1	68.5	1	0	1	0	1	0	0	0	0	0	0	0	0	0	1
290	0	52	1	0	1	0	0	0	0	1	0	50	1.6	19.53	0	83	92	0.9	0.5	0	0	0	0	0	0	2	1	1	49	2	3	1	0	49	1	0	3	0	0	0	1	0	0	0	0	0	1	0	1
291	1	65	2	0	1	0	0	0	0	0	0	77.5	1.65	28.47	1	103	101	1	0.6	0	0	1	1	0	0	2	2	1	55	3	10	2	0	65	0.8	2	3	0	0	0	1	0	0	0	0	0	1	0	2
292	0	59	1	4	0	0	0	0	1	2	0	61	1.55	25.39	1	99	103	1	0.6	0	0	0	0	0	0	1	2	1	48	2	11	2	1	60	1	0	7	0	0	0	0	0	0	0	1	0	1	1	0
293	0	52	1	2	0	0	1	0	0	1	0	62.5	1.62	23.81	1	83	102	0.8	0.5	0	0	0	0	0	0	1	2	1	51	3	1	1	0	62.5	1	1	3	0	0	0	1	0	0	0	0	0	0	1	2
294	0	64	2	3	0	0	0	1	0	0	0	45	1.55	18.73	0	86	95	0.9	0.6	0	0	0	1	0	0	1	2	1	50	2	14	2	0	58	1.3	0	1	0	1	0	0	0	0	0	0	0	0	0	2
295	0	50	0	2	0	0	1	0	0	2	0	56	1.65	20.57	0	79	88	0.9	0.5	0	0	0	0	0	0	2	1	1	47	2	3	1	0	53	0.9	2	3	0	0	0	1	0	0	0	0	0	0	0	1
296	1	52	0	1	0	1	0	0	0	1	0	64	1.62	24.39	1	90	97	0.9	0.6	0	0	0	1	0	0	2	2	1	50	2	2	3	1	58	0.9	1	4	0	0	0	0	1	0	0	0	0	1	0	1
297	0	52	1	2	0	0	1	0	0	2	0	55	1.66	19.96	0	80	92	0.9	0.5	0	0	0	0	0	0	2	1	1	49	2	3	2	0	50	0.9	3	2	0	0	1	0	0	0	0	0	0	2	2	2
298	1	51	1	4	0	0	0	0	1	0	1	80	1.68	28.34	1	94	103	0.9	0.6	0	0	1	1	0	0	1	2	1	45	1	6	2	1	75	0.9	0	6	0	0	0	0	0	0	1	0	0	1	1	2
299	1	51	1	2	0	0	1	0	0	2	0	82	1.6	32.03	1	102	110	0.9	0.6	0	0	0	1	0	1	1	2	2	49	2	2	1	0	78	1	1	4	0	0	0	0	1	0	0	0	0	1	0	2
300	0	54	1	1	0	1	0	0	0	1	1	52	1.6	20.31	0	78	82	1	0.5	0	0	0	1	0	0	2	2	1	52	3	2	2	1	52	1	1	6	0	0	0	0	0	0	1	0	0	0	1	1
301	0	55	1	1	0	1	0	0	0	1	1	52	1.6	20.31	0	78	82	1	0.5	0	0	0	1	0	0	2	2	1	52	3	3	2	1	52	1	1	6	0	0	0	0	0	0	1	0	0	0	1	1
302	0	56	1	1	0	1	0	0	0	0	0	72	1.68	25.51	1	90	96	0.9	0.5	0	0	0	0	0	0	2	2	1	52	3	4	1	0	70	1	1	7	0	0	0	0	0	0	0	1	0	0	0	2
303	0	61	2	2	0	0	1	0	0	2	0	42.5	1.6	16.6	0	76	89	0.9	0.5	0	0	0	0	0	0	2	1	1	51	3	10	1	0	47	1.1	0	1	0	1	0	0	0	0	0	0	0	2	0	1
304	1	71	3	2	0	0	1	0	0	1	0	92	1.68	32.6	1	100	110	0.9	0.6	0	0	3	1	0	0	2	1	1	46	2	25	1	0	77.5	0.8	1	0	1	0	0	0	0	0	0	0	0	0	0	1
305	0	57	1	0	1	0	0	0	0	0	0	56	1.6	21.88	0	78	90	0.9	0.5	0	0	0	1	0	0	2	2	1	51	3	6	1	0	50	0.9	2	1	0	1	0	0	0	0	0	0	0	2	1	1
306	1	63	2	2	0	0	1	0	0	2	0	68	1.64	25.28	1	90	97	0.9	0.5	0	0	0	1	0	0	2	1	1	53	3	10	1	0	70	1	1	1	0	1	0	0	0	0	0	0	0	0	1	2
307	0	66	2	3	0	0	0	1	0	1	0	55	1.6	21.48	0	84	95	0.9	0.5	0	0	0	0	0	0	2	1	1	48	2	18	2	1	49	0.9	1	1	0	1	0	0	0	0	0	0	0	0	0	1
308	1	56	1	3	0	0	0	1	0	0	0	65	1.65	23.88	1	88	92	1	0.5	0	0	0	0	0	0	2	1	1	50	2	6	3	1	62	1	2	5	0	0	0	0	0	1	0	0	0	1	0	2
309	0	68	2	0	1	0	0	0	0	1	0	55	1.6	21.48	0	80	93	0.9	0.5	0	0	0	0	0	0	2	1	1	49	2	19	2	1	50	0.9	1	3	0	0	0	1	0	0	0	0	0	1	2	1
310	1	72	3	1	0	1	0	0	0	0	0	70	1.62	26.67	1	100	114	0.9	0.6	0	0	0	1	0	0	2	2	1	47	2	25	2	0	60	0.9	0	6	0	0	0	0	0	0	1	0	0	0	0	1
311	1	64	2	3	0	0	0	1	0	0	0	62	1.58	24.84	1	80	83	1	0.5	0	0	0	1	0	0	2	1	1	51	3	13	2	1	65	1	0	2	0	0	1	0	0	0	0	0	0	0	0	1
312	0	47	0	2	0	0	1	0	0	2	0	60	1.59	23.73	1	90	88	1	0.6	0	0	0	0	0	0	2	1	1	46	2	1	2	1	57	1	1	2	0	0	1	0	0	0	0	0	0	1	0	2
313	0	53	1	2	0	0	1	0	0	2	0	58	1.58	23.23	1	86	91	0.9	0.5	0	0	0	0	0	0	2	1	1	51	3	2	2	1	57	1	1	2	0	0	1	0	0	0	0	0	0	1	0	2
314	0	52	1	0	1	0	0	0	0	1	0	58	1.65	21.3	0	84	91	0.9	0.5	0	0	0	0	0	0	2	1	1	51	3	1	2	1	57	1	1	2	0	0	1	0	0	0	0	0	0	1	0	2
315	0	52	1	0	1	0	0	0	0	1	0	53	1.58	21.23	0	88	90	1	0.6	0	0	0	0	0	0	2	1	1	51	3	1	2	1	57	1.1	1	2	0	0	1	0	0	0	0	0	0	1	0	2
316	1	64	2	1	0	1	0	0	0	0	0	70	1.6	27.34	1	85	100	0.9	0.5	0	0	0	1	0	0	2	2	2	48	2	16	2	0	65	0.9	0	6	0	0	0	0	0	0	1	0	0	0	0	0
317	0	55	1	4	0	0	0	0	1	1	1	60	1.68	21.26	0	80	94	0.9	0.5	0	0	0	0	0	0	1	1	1	52	3	3	2	1	60	1	2	7	0	0	0	0	0	0	0	1	0	4	0	1
318	0	54	1	4	0	0	0	0	1	1	0	70	1.64	26.03	1	72	93	0.8	0.4	0	0	0	0	0	0	1	2	1	50	2	4	2	1	65	0.9	2	2	0	0	1	0	0	0	0	0	0	3	1	0
319	1	64	2	2	0	0	1	0	0	2	0	63	1.6	24.61	1	94	90	1	0.6	0	0	0	0	0	0	2	2	1	56	4	8	4	3	63	1	1	1	0	1	0	0	0	0	0	0	0	1	1	1
320	0	68	2	2	0	0	1	0	0	1	0	55	1.65	20.2	0	80	96	0.8	0.5	0	0	0	0	0	0	2	1	1	49	2	19	2	1	51	0.9	1	1	0	1	0	0	0	0	0	0	0	0	0	1
321	0	54	1	2	0	0	1	0	0	0	0	57	1.59	22.55	0	85	93	0.9	0.5	0	0	0	0	0	0	2	1	1	43	1	11	1	0	60	1.1	1	1	0	1	0	0	0	0	0	0	0	0	0	1
322	0	63	2	0	1	0	0	0	0	2	0	58	1.61	22.38	0	81	91	0.9	0.5	0	0	0	1	0	0	2	1	1	48	2	15	2	1	58	1	2	4	0	0	0	0	1	0	0	0	0	1	0	1
323	0	69	2	0	1	0	0	0	0	2	0	51	1.55	21.23	0	78	87	0.9	0.5	0	0	0	0	0	0	2	1	1	51	3	18	1	0	49	1	1	3	0	0	0	1	0	0	0	0	0	1	0	1
324	0	52	1	4	0	0	0	0	1	0	0	54	1.58	21.63	0	80	92	0.9	0.5	0	0	0	0	0	0	2	1	1	50	2	2	2	1	51	0.9	1	4	0	0	0	0	1	0	0	0	0	1	0	2
325	0	48	0	0	1	0	0	0	0	1	0	61	1.65	22.41	0	87	93	0.9	0.5	0	0	0	0	0	0	2	1	1	46	2	2	4	1	56	0.9	2	1	0	1	0	0	0	0	0	0	0	1	0	1
326	0	61	2	2	0	0	1	0	0	2	0	50	1.55	20.81	0	86	91	0.9	0.6	0	0	0	0	0	0	2	1	1	47	2	14	4	1	45	0.9	2	1	0	1	0	0	0	0	0	0	0	1	0	1
327	0	56	1	1	0	1	0	0	0	1	0	60	1.65	22.04	0	104	100	1	0.6	0	0	0	0	0	0	1	2	1	52	3	4	2	0	65	1.1	0	1	0	1	0	0	0	0	0	0	0	1	1	1
328	0	52	1	2	0	0	1	0	0	1	0	60	1.56	24.65	1	87	95	0.9	0.6	0	0	0	0	0	0	2	1	1	49	2	3	2	0	56	0.9	1	4	0	0	0	0	1	0	0	0	0	4	0	1
329	0	53	1	4	0	0	0	0	1	1	0	60	1.62	22.86	0	86	92	0.9	0.5	0	0	0	0	0	0	2	1	1	50	2	3	3	1	57	1	2	4	0	0	0	0	1	0	0	0	0	2	0	1
330	0	61	2	2	0	0	1	0	0	1	0	66	1.7	22.84	0	91	96	0.9	0.5	0	0	0	0	0	0	2	1	1	46	2	15	2	0	62	0.9	1	5	0	0	0	0	0	1	0	0	0	2	0	1
331	0	52	1	3	0	0	0	1	0	2	0	50	1.56	20.55	0	80	90	0.9	0.5	0	0	0	0	0	0	2	1	1	50	2	2	3	1	50	1	1	5	0	0	0	0	0	1	0	0	0	1	0	1
332	0	56	1	3	0	0	0	1	0	0	0	55	1.61	21.22	0	80	86	0.9	0.5	0	0	0	0	0	0	2	1	1	49	2	7	2	0	53	1	1	2	0	0	1	0	0	0	0	0	0	0	0	1
333	0	56	1	4	0	0	0	0	1	0	0	50	1.57	20.28	0	79	90	0.9	0.5	0	0	0	0	0	0	2	1	1	47	2	9	4	2	53	1.1	0	2	0	0	1	0	0	0	0	0	0	2	0	1
334	0	60	1	4	0	0	0	0	1	0	0	50	1.57	20.28	0	79	90	0.9	0.5	0	0	0	0	0	0	2	1	1	47	2	13	4	2	53	1.1	0	2	0	0	1	0	0	0	0	0	0	2	0	1
335	0	51	1	2	0	0	1	0	0	1	0	59	1.64	21.94	0	83	93	0.9	0.5	0	0	0	0	0	0	2	1	1	50	2	1	3	1	56	0.9	3	5	0	0	0	0	0	1	0	0	0	1	0	2
336	0	62	2	4	0	0	0	0	1	2	1	54	1.6	21.09	0	65	80	0.8	0.4	0	0	0	0	0	0	2	2	1	53	3	9	3	1	54	1	0	0	1	0	0	0	0	0	0	0	0	0	0	2
337	0	66	2	0	1	0	0	0	0	1	0	49	1.55	20.4	0	76	94	0.8	0.5	0	0	0	0	0	0	2	2	1	50	2	16	3	2	55	1.1	2	3	0	0	0	1	0	0	0	0	0	2	0	2
338	1	50	0	2	0	0	1	0	0	2	0	49	1.55	20.4	0	87	95	0.9	0.6	0	0	0	0	0	0	2	1	1	47	2	3	4	1	45	0.9	2	6	0	0	0	0	0	0	1	0	0	1	0	2
339	1	48	0	4	0	0	0	0	1	1	0	58	1.6	22.66	0	85	90	0.9	0.5	0	0	0	1	0	0	2	1	1	46	2	2	3	2	57	1	2	4	0	0	0	0	1	0	0	0	0	2	0	1
340	1	66	2	0	1	0	0	0	0	0	0	53	1.62	20.2	0	88	89	1	0.5	1	0	0	0	0	1	2	1	1	54	3	12	2	0	50	0.9	2	1	0	1	0	0	0	0	0	0	0	1	1	1
341	0	53	1	1	0	1	0	0	0	1	0	53	1.65	19.47	0	82	83	1	0.5	0	0	0	0	0	0	2	2	1	50	2	3	1	0	60	1.1	0	1	0	1	0	0	0	0	0	0	0	1	1	0
342	0	65	2	0	1	0	0	0	0	1	0	55	1.63	20.7	0	99	103	1	0.6	0	0	0	0	0	0	2	1	1	49	2	16	2	1	66	1.2	1	1	0	1	0	0	0	0	0	0	0	0	0	0
343	1	63	2	1	0	1	0	0	0	1	0	77	1.61	29.71	1	89	105	0.8	0.6	0	0	2	1	0	0	1	1	2	48	2	15	2	0	76	1	1	4	0	0	0	0	1	0	0	0	0	1	1	0
344	0	70	2	0	1	0	0	0	0	0	0	45	1.56	18.49	0	75	80	0.9	0.5	0	0	0	1	0	0	2	1	1	49	2	15	1	0	48	1.1	3	1	0	1	0	0	0	0	0	0	0	2	1	0
345	0	58	1	2	0	0	1	0	0	1	0	48	1.63	18.07	0	76	81	0.9	0.5	0	0	0	0	0	0	2	1	1	43	1	15	2	0	48	1	1	1	0	1	0	0	0	0	0	0	0	0	1	0
346	1	72	3	1	0	1	0	0	0	2	0	60	1.6	23.44	1	97	83	1.2	0.6	0	0	1	0	0	0	2	1	1	49	2	23	2	0	57	1	2	1	0	1	0	0	0	0	0	0	0	0	0	0
347	1	63	2	1	0	1	0	0	0	2	0	57	1.6	22.27	0	86	83	1	0.5	0	0	1	0	0	0	2	1	1	54	3	9	3	2	57	1	2	1	0	1	0	0	0	0	0	0	0	0	0	0
348	0	55	1	2	0	0	1	0	0	2	0	52	1.55	21.64	0	85	88	1	0.5	0	0	0	0	0	0	1	1	1	49	2	6	1	0	51	1	0	1	0	1	0	0	0	0	0	0	0	0	0	0
349	0	56	1	2	0	0	1	0	0	0	0	52	1.58	20.83	0	83	89	0.9	0.5	0	0	0	0	0	0	1	1	1	49	2	7	1	0	51	1	0	1	0	1	0	0	0	0	0	0	0	1	0	0
350	0	61	2	2	0	0	1	0	0	1	0	52	1.58	20.83	0	83	89	0.9	0.5	0	0	0	0	0	0	1	1	1	49	2	12	1	0	51	1	0	1	0	1	0	0	0	0	0	0	0	1	1	0
351	0	48	0	2	0	0	1	0	0	1	0	53	1.55	22.06	0	86	89	1	0.6	0	0	0	0	0	0	2	1	1	44	1	4	1	0	53	1	1	1	0	1	0	0	0	0	0	0	0	0	0	1
352	1	58	1	0	1	0	0	0	0	1	0	57	1.57	23.12	1	98	101	1	0.6	0	0	0	1	1	0	1	1	1	51	3	7	1	0	57	1	1	1	0	1	0	0	0	0	0	0	0	0	0	0
353	0	57	1	2	0	0	1	0	0	1	0	58	1.6	22.66	0	84	89	0.9	0.5	0	0	0	0	0	0	2	1	1	52	3	5	2	0	55	0.9	0	1	0	1	0	0	0	0	0	0	0	0	1	1
354	1	53	1	2	0	0	1	0	0	2	0	57.5	1.63	21.64	0	90	99	0.9	0.6	0	0	1	0	0	0	2	2	1	52	3	1	2	1	60	1	2	4	0	0	0	0	1	0	0	0	0	0	0	1
355	1	56	1	2	0	0	1	0	0	1	0	77	1.68	27.28	1	101	99	1	0.6	0	0	0	0	0	0	2	2	1	51	3	5	2	1	67	0.9	2	4	0	0	0	0	1	0	0	0	0	1	0	1
356	0	56	1	3	0	0	0	1	0	0	0	77	1.68	27.28	1	101	99	1	0.6	0	0	0	0	0	0	2	2	1	51	3	5	2	1	70	0.9	2	4	0	0	0	0	1	0	0	0	0	1	1	1
357	1	60	1	2	0	0	1	0	0	2	0	60	1.6	23.44	1	82	91	0.9	0.5	0	0	1	1	0	0	2	2	1	58	4	2	4	2	60	1	1	1	0	1	0	0	0	0	0	0	0	0	0	0
358	1	71	3	4	0	0	0	0	1	0	1	65	1.5	28.89	1	93	99	0.9	0.6	0	0	0	1	0	0	2	2	1	50	2	21	3	1	55	0.8	0	6	0	0	0	0	0	0	1	0	0	0	0	2
359	0	57	1	4	0	0	0	0	1	1	0	54	1.63	20.32	0	85	89	1	0.5	0	0	2	1	0	0	2	1	1	45	1	12	2	1	54	1	1	3	0	0	0	1	0	0	0	0	0	2	0	2
360	0	54	1	0	1	0	0	0	0	0	0	48	1.55	19.98	0	84	89	0.9	0.5	0	0	0	0	0	0	2	2	1	40	1	14	2	1	48	1	1	1	0	1	0	0	0	0	0	0	0	0	0	2
361	1	70	2	2	0	0	1	0	0	0	0	65	1.62	24.77	1	90	98	0.9	0.6	0	0	1	1	0	0	2	1	1	46	2	24	2	0	60	0.9	1	6	0	0	0	0	0	0	1	0	0	1	0	0
362	0	59	1	2	0	0	1	0	0	2	0	56	1.57	22.72	0	82	93	0.9	0.5	0	0	0	1	0	0	2	2	1	53	3	6	4	2	53	0.9	1	7	0	0	0	0	0	0	0	1	0	1	0	1
363	0	59	1	1	0	1	0	0	0	1	0	62	1.62	23.62	1	90	99	0.9	0.6	0	0	0	0	0	0	2	1	1	47	2	12	2	0	57	0.9	1	6	0	0	0	0	0	0	1	0	0	2	1	1
364	1	52	1	0	1	0	0	0	0	0	0	67	1.56	27.53	1	98	105	0.9	0.6	0	0	0	0	0	0	2	1	1	50	2	2	2	1	61	0.9	1	7	0	0	0	0	0	0	0	1	0	1	0	2
365	0	55	1	2	0	0	1	0	0	2	1	61	1.65	22.41	0	80	87	0.9	0.5	0	0	0	0	0	0	2	2	1	51	3	4	3	2	60	1	1	6	0	0	0	0	0	0	1	0	0	1	1	1
366	0	66	2	1	0	1	0	0	0	1	0	54	1.55	22.48	0	90	98	0.9	0.6	0	0	0	0	0	0	2	1	1	50	2	16	2	0	51	0.9	1	6	0	0	0	0	0	0	1	0	0	1	0	1
367	0	53	1	0	1	0	0	0	0	0	1	70	1.7	24.22	1	82	90	0.9	0.5	0	0	0	0	0	0	1	2	2	46	2	7	2	1	60	0.9	1	6	0	0	0	0	0	0	1	0	0	2	1	2
368	0	60	1	3	0	0	0	1	0	0	0	57	1.63	21.45	0	82	101	0.8	0.5	0	0	0	0	0	0	2	1	1	48	2	12	1	0	57.5	1	1	3	0	0	0	1	0	0	0	0	0	0	0	0
369	0	55	1	4	0	0	0	0	1	1	0	57.5	1.58	23.03	1	82	101	0.8	0.5	0	0	0	0	0	0	2	1	1	45	1	10	3	2	57.5	1	1	3	0	0	0	1	0	0	0	0	0	0	0	0
370	0	54	1	4	0	0	0	0	1	2	0	53	1.6	20.7	0	67	84	0.8	0.4	0	0	0	0	0	0	2	2	1	52	3	2	2	0	54	1	0	1	0	1	0	0	0	0	0	0	0	0	0	2
371	0	58	1	2	0	0	1	0	0	1	0	46	1.66	16.69	0	77	86	0.9	0.5	0	0	0	0	0	0	2	1	1	43	1	15	2	0	51	1.1	1	1	0	1	0	0	0	0	0	0	0	1	0	0
372	1	47	0	4	0	0	0	0	1	2	0	67	1.62	25.53	1	91	98	0.9	0.6	0	0	0	0	0	0	2	1	1	46	2	1	2	0	60	0.9	2	7	0	0	0	0	0	0	0	1	0	1	0	1
373	0	63	2	2	0	0	1	0	0	1	0	55	1.58	22.03	0	85	97	0.9	0.5	0	0	0	0	0	0	2	1	1	49	2	14	1	1	53	1	1	5	0	0	0	0	0	1	0	0	0	2	2	1
374	1	61	2	2	0	0	1	0	0	2	0	63	1.63	23.71	1	90	98	0.9	0.6	0	0	0	1	0	0	2	1	1	49	2	12	2	1	60	1	1	2	0	0	1	0	0	0	0	0	0	0	0	2
375	0	51	1	2	0	0	1	0	0	2	0	50	1.59	19.78	0	85	95	0.9	0.5	0	0	0	0	0	0	2	2	1	46	2	5	4	0	48	1	0	2	0	0	1	0	0	0	0	0	0	2	2	2
376	1	53	1	2	0	0	1	0	0	1	0	65	1.64	24.17	1	89	97	0.9	0.5	0	0	0	0	0	0	2	1	1	47	2	6	2	0	62	1	1	2	0	0	1	0	0	0	0	0	0	0	0	1
377	0	53	1	4	0	0	0	0	1	0	0	67	1.62	25.53	1	84	93	0.9	0.5	0	0	0	0	0	0	2	1	1	44	1	9	1	0	57	0.9	2	1	0	1	0	0	0	0	0	0	0	0	0	1
378	0	62	2	0	1	0	0	0	0	1	0	55	1.5	24.44	1	88	90	1	0.6	0	0	0	0	0	0	2	1	1	47	2	15	4	2	52	0.9	1	3	0	0	0	1	0	0	0	0	0	1	0	2
379	0	58	1	4	0	0	0	0	1	2	1	69	1.7	23.88	1	93	95	1	0.5	0	0	0	0	0	0	2	1	1	50	2	8	2	0	62	0.9	2	2	0	0	1	0	0	0	0	0	0	1	0	1
380	0	48	0	2	0	0	1	0	0	2	0	58	1.6	22.66	0	89	98	0.9	0.6	0	0	0	0	0	0	2	1	1	47	2	1	2	0	54	0.9	1	2	0	0	1	0	0	0	0	0	0	1	0	2
381	0	63	2	3	0	0	0	1	0	0	0	60	1.63	22.58	0	85	96	0.9	0.5	0	0	0	0	0	0	2	1	1	48	2	15	2	0	55	0.9	2	2	0	0	1	0	0	0	0	0	0	1	0	2
382	0	63	2	1	0	1	0	0	0	0	0	66	1.68	23.38	1	88	96	0.9	0.5	0	0	0	0	0	0	2	1	1	48	2	15	3	1	48	0.7	0	5	0	0	0	0	0	1	0	0	0	2	0	2
383	0	56	1	3	0	0	0	1	0	0	0	58	1.6	22.66	0	80	95	0.8	0.5	0	0	0	0	0	0	2	2	1	50	2	6	2	1	57	1	2	2	0	0	1	0	0	0	0	0	0	1	0	0
384	0	73	3	4	0	0	0	0	1	0	0	63	1.58	25.24	1	87	92	0.9	0.6	0	0	0	0	0	0	1	2	2	54	3	19	2	0	57	0.9	1	4	0	0	0	0	1	0	0	0	0	0	0	2
385	0	68	2	2	0	0	1	0	0	1	0	63	1.65	23.14	1	88	96	0.9	0.5	0	0	0	0	0	0	2	1	1	50	2	18	3	1	60	1	1	1	0	1	0	0	0	0	0	0	0	1	0	1
386	1	56	1	2	0	0	1	0	0	2	0	65	1.65	23.88	1	74	79	0.9	0.4	0	0	0	0	0	0	1	2	1	48	2	8	3	2	65	1	1	3	0	0	0	1	0	0	0	0	0	0	1	1
387	1	55	1	0	1	0	0	0	0	1	0	65	1.65	23.88	1	74	79	0.9	0.4	0	0	0	0	0	0	1	2	1	48	2	7	3	2	65	1	1	3	0	0	0	1	0	0	0	0	0	0	1	1
388	0	53	1	0	1	0	0	0	0	0	0	61	1.6	23.83	1	88	96	0.9	0.6	0	0	0	0	0	0	2	1	1	47	2	6	4	2	57	0.9	0	7	0	0	0	0	0	0	0	1	0	2	0	2
389	0	65	2	1	0	1	0	0	0	1	0	50	1.58	20.03	0	80	94	0.9	0.5	0	0	0	0	0	0	2	2	2	55	3	10	3	0	50	1	1	7	0	0	0	0	0	0	0	1	0	1	1	1
390	0	62	2	1	0	1	0	0	0	0	0	54	1.63	20.32	0	76	90	0.8	0.5	0	0	0	0	0	0	2	2	1	52	3	10	2	0	55	1	1	7	0	0	0	0	0	0	0	1	0	1	0	1
391	0	53	1	4	0	0	0	0	1	0	0	58	1.6	22.66	0	70	93	0.8	0.4	0	0	0	0	0	0	2	2	1	52	3	1	2	0	58	1	1	7	0	0	0	0	0	0	0	1	0	1	0	1
392	0	65	2	4	0	0	0	0	1	0	0	58	1.6	22.66	0	70	92	0.8	0.4	0	0	0	0	0	0	2	2	1	52	3	13	2	0	58	1	1	7	0	0	0	0	0	0	0	1	0	1	0	1
393	1	60	1	4	0	0	0	0	1	0	0	58	1.67	20.8	0	82	101	0.8	0.5	0	0	0	0	0	0	2	2	1	58	4	2	2	0	60	1	1	7	0	0	0	0	0	0	0	1	0	1	0	1
394	0	50	0	2	0	0	1	0	0	2	0	53	1.58	21.23	0	80	97	0.8	0.5	0	0	0	0	0	0	1	1	1	45	1	5	2	0	50	0.9	0	1	0	1	0	0	0	0	0	0	0	0	0	1
395	0	65	2	1	0	1	0	0	0	1	0	55	1.65	20.2	0	82	99	0.8	0.5	0	0	0	1	0	0	2	1	1	53	3	12	2	0	63	1.1	1	7	0	0	0	0	0	0	0	1	0	0	0	1
396	0	55	1	2	0	0	1	0	0	0	0	50	1.62	19.05	0	67	89	0.8	0.4	0	0	0	0	0	0	2	1	1	48	2	7	1	0	50	1	0	7	0	0	0	0	0	0	0	1	0	0	0	1
397	1	61	2	2	0	0	1	0	0	0	0	67.5	1.58	27.04	1	84	100	0.8	0.5	0	0	0	0	0	0	2	1	1	48	2	13	1	0	62.5	0.9	0	7	0	0	0	0	0	0	0	1	0	0	0	1
398	0	61	2	1	0	1	0	0	0	1	0	60	1.58	24.03	1	83	100	0.8	0.5	0	0	0	1	0	0	2	1	1	52	3	9	2	0	63	1.1	1	7	0	0	0	0	0	0	0	1	0	1	1	1
399	0	71	3	1	0	1	0	0	0	0	0	51	1.54	21.5	0	80	90	0.9	0.5	0	0	0	0	0	0	1	2	1	55	3	16	1	0	54	1.1	1	7	0	0	0	0	0	0	0	1	0	0	0	1
400	0	53	1	1	0	1	0	0	0	1	0	50	1.58	20.03	0	67	88	0.8	0.4	0	0	0	0	0	0	2	1	1	51	3	2	2	0	50	1	1	7	0	0	0	0	0	0	0	1	0	0	0	1
401	0	73	3	3	0	0	0	1	0	0	0	50	1.58	20.03	0	66	88	0.8	0.4	0	0	2	1	1	0	2	1	1	51	3	22	2	0	50	1	1	7	0	0	0	0	0	0	0	1	0	0	0	1
402	0	74	3	3	0	0	0	1	0	0	0	54	1.5	24	1	70	92	0.8	0.5	0	0	0	1	1	0	2	1	1	53	3	21	2	0	50	0.9	1	7	0	0	0	0	0	0	0	1	0	0	0	1
403	1	55	1	1	0	1	0	0	0	1	0	40	1.5	17.78	0	75	93	0.8	0.5	0	0	0	0	0	0	2	1	1	40	1	15	1	0	40	1	0	1	0	1	0	0	0	0	0	0	0	0	0	1
404	0	51	1	3	0	0	0	1	0	0	0	55	1.6	21.48	0	78	89	0.9	0.5	0	0	0	0	0	0	2	2	1	49	2	2	3	1	50	0.9	1	4	0	0	0	0	1	0	0	0	0	1	0	1
405	0	62	2	3	0	0	0	1	0	0	0	50	1.6	19.53	0	112	105	1.1	0.7	0	0	0	0	0	0	2	1	1	51	3	11	3	0	60	1.2	3	1	0	1	0	0	0	0	0	0	0	1	0	1
406	0	50	0	0	1	0	0	0	0	0	0	45	1.56	18.49	0	110	104	1.1	0.7	0	0	0	0	0	0	2	1	1	47	2	3	1	0	55	1.2	0	1	0	1	0	0	0	0	0	0	0	0	0	2
407	0	64	2	1	0	1	0	0	0	1	0	49	1.62	18.67	0	63	90	0.7	0.4	0	0	0	0	0	0	2	1	1	48	2	16	2	0	50	1	1	7	0	0	0	0	0	0	0	1	0	1	0	1
408	0	59	1	1	0	1	0	0	0	1	0	60	1.53	25.63	1	90	96	0.9	0.6	0	0	0	0	0	0	2	1	1	49	2	10	2	0	55	0.9	1	7	0	0	0	0	0	0	0	1	0	1	0	1
409	1	58	1	2	0	0	1	0	0	1	0	66	1.62	25.15	1	86	96	0.9	0.5	0	0	0	1	0	0	2	1	1	49	2	9	0	0	56	0.8	1	2	0	0	1	0	0	0	0	0	0	1	0	2
410	0	49	0	0	1	0	0	0	0	1	0	50	1.47	23.14	1	89	98	0.9	0.6	0	0	0	0	0	0	2	1	1	48	2	1	2	1	49	1	0	5	0	0	0	0	0	1	0	0	0	0	0	2
411	0	57	1	2	0	0	1	0	0	1	0	60	1.6	23.44	1	89	91	1	0.6	0	0	0	1	0	0	2	2	1	51	3	6	1	0	55	0.9	0	1	0	1	0	0	0	0	0	0	0	1	1	1
412	1	72	3	1	0	1	0	0	0	0	0	70	1.58	28.04	1	104	110	0.9	0.7	0	0	1	1	1	0	2	1	1	50	2	22	3	0	50	0.7	1	2	0	0	1	0	0	0	0	0	0	1	0	1
413	0	65	2	2	0	0	1	0	0	1	0	50.5	1.56	20.75	0	90	99	0.9	0.6	0	0	0	0	0	0	2	1	1	52	3	13	1	0	53	1	3	7	0	0	0	0	0	0	0	1	0	2	1	1
414	1	47	0	2	0	0	1	0	0	2	0	65	1.63	24.46	1	80	90	0.9	0.5	0	1	0	1	0	0	2	1	1	45	1	2	2	1	53	0.8	0	2	0	0	1	0	0	0	0	0	0	0	0	1
415	0	61	2	3	0	0	0	1	0	0	0	37.5	1.6	14.65	0	96	98	1	0.6	1	0	0	0	0	0	2	1	1	58	4	3	2	0	42.5	1.1	2	1	0	1	0	0	0	0	0	0	0	3	2	2
416	1	75	3	2	0	0	1	0	0	0	0	60	1.64	22.31	0	80	98	0.8	0.5	0	0	2	1	1	0	2	1	1	50	2	25	2	0	60	1	1	1	0	1	0	0	0	0	0	0	0	0	0	0
417	1	65	2	2	0	0	1	0	0	0	0	65	1.64	24.17	1	85	94	0.9	0.5	0	0	2	1	1	0	2	1	1	47	2	18	2	0	60	0.9	1	1	0	1	0	0	0	0	0	0	0	0	0	0
418	0	62	2	0	1	0	0	0	0	1	0	45	1.5	20	0	80	91	0.9	0.5	0	0	0	0	0	0	2	2	1	52	3	10	3	2	50	1.1	2	1	0	1	0	0	0	0	0	0	0	1	0	1
419	0	55	1	0	1	0	0	0	0	1	0	45	1.5	20	0	80	91	0.9	0.5	0	0	0	0	0	0	2	1	1	52	3	3	3	2	50	1.1	2	1	0	1	0	0	0	0	0	0	0	1	0	1
420	0	65	2	2	0	0	1	0	0	2	1	35	1.56	14.38	0	67	78	0.9	0.4	0	0	0	0	0	0	2	2	1	50	2	15	4	3	43	1.2	1	1	0	1	0	0	0	0	0	0	0	1	0	1
421	1	56	1	0	1	0	0	0	0	0	1	55	1.6	21.48	0	78	87	0.9	0.5	1	0	0	0	0	0	1	1	1	55	3	1	3	1	60	1.1	1	1	0	1	0	0	0	0	0	0	0	1	1	1
422	0	54	1	2	0	0	1	0	0	1	0	55	1.64	20.45	0	75	84	0.9	0.5	0	0	0	0	0	0	2	1	1	51	3	3	2	1	60	1.1	1	1	0	1	0	0	0	0	0	0	0	1	1	1
423	0	54	1	2	0	0	1	0	0	1	0	55	1.64	20.45	0	75	84	0.9	0.5	0	0	0	0	0	0	2	1	1	51	3	3	2	1	60	1.1	1	1	0	1	0	0	0	0	0	0	0	1	1	1
424	0	69	2	2	0	0	1	0	0	1	0	55	1.6	21.48	0	75	84	0.9	0.5	0	0	0	0	0	0	2	1	1	54	3	15	2	1	60	1.1	1	1	0	1	0	0	0	0	0	0	0	1	1	1
425	0	64	2	4	0	0	0	0	1	0	0	53	1.45	25.21	1	89	93	1	0.6	1	0	0	1	0	0	2	2	1	45	1	19	4	3	56	1.1	1	1	0	1	0	0	0	0	0	0	0	0	0	1
426	1	58	1	0	1	0	0	0	0	0	0	74	1.59	29.27	1	89	93	1	0.6	0	0	0	0	0	0	1	2	1	48	2	10	2	1	60	0.8	1	1	0	1	0	0	0	0	0	0	0	0	0	1
427	1	55	1	2	0	0	1	0	0	2	0	57	1.6	22.27	0	76	81	0.9	0.5	0	0	0	1	0	0	2	1	1	53	3	2	2	1	55	1	1	1	0	1	0	0	0	0	0	0	0	1	1	1
428	0	58	1	2	0	0	1	0	0	2	0	60	1.64	22.31	0	77	81	1	0.5	0	0	0	0	0	0	2	1	1	51	3	7	2	1	60	1	1	1	0	1	0	0	0	0	0	0	0	1	1	1
429	0	52	1	2	0	0	1	0	0	2	2	58	1.64	21.56	0	79	85	0.9	0.5	0	0	0	1	0	0	2	1	1	49	2	3	2	1	56	1	0	1	0	1	0	0	0	0	0	0	0	1	0	0
430	0	61	2	1	0	1	0	0	0	0	0	67	1.68	23.74	1	101	97	1	0.6	0	0	0	0	0	0	1	1	1	52	3	9	2	0	66	1	0	1	0	1	0	0	0	0	0	0	0	1	1	0
431	0	55	1	2	0	0	1	0	0	1	2	63	1.66	22.86	0	78	88	0.9	0.5	0	0	1	0	0	0	1	1	1	51	3	4	2	1	60	1	1	7	0	0	0	0	0	0	0	1	0	2	1	1
432	1	72	3	1	0	1	0	0	0	0	0	75	1.65	27.55	1	95	105	0.9	0.6	0	0	1	1	1	0	2	1	1	50	2	22	1	0	65	0.9	0	1	0	1	0	0	0	0	0	0	0	1	0	2
433	0	55	1	2	0	0	1	0	0	2	2	49	1.55	20.4	0	62	83	0.7	0.4	0	0	0	0	0	0	1	2	1	48	2	7	1	1	50	1	2	1	0	1	0	0	0	0	0	0	0	1	1	0
434	1	55	1	2	0	0	1	0	0	2	0	54.5	1.55	22.68	0	81	83	1	0.5	0	0	0	1	1	0	2	1	1	54	3	1	2	1	55	1	1	1	0	1	0	0	0	0	0	0	0	0	0	0
435	1	69	2	2	0	0	1	0	0	0	0	70	1.65	25.71	1	100	103	1	0.6	0	0	1	1	0	0	2	2	1	50	2	19	1	0	80	1.1	0	0	1	0	0	0	0	0	0	0	0	0	0	1
436	0	57	1	2	0	0	1	0	0	0	0	61	1.65	22.41	0	78	106	0.7	0.5	0	0	0	0	0	0	1	1	1	49	2	8	2	1	61	1	1	7	0	0	0	0	0	0	0	1	0	1	1	1
437	1	66	2	2	0	0	1	0	0	2	0	57	1.53	24.35	1	63	80	0.8	0.4	0	0	0	0	1	0	2	1	1	54	3	12	1	0	55	1	1	2	0	0	1	0	0	0	0	0	0	1	1	1
438	0	63	2	3	0	0	0	1	0	0	0	42.5	1.61	16.4	0	78	90	0.9	0.5	0	0	0	0	0	0	2	1	1	51	3	12	4	2	49	1.2	1	0	1	0	0	0	0	0	0	0	0	1	1	2
439	1	53	1	2	0	0	1	0	0	1	0	50	1.59	19.78	0	73	82	0.9	0.5	0	0	0	0	0	0	1	1	1	50	2	3	1	0	55	1.1	1	1	0	1	0	0	0	0	0	0	0	0	0	0
440	1	50	0	0	1	0	0	0	0	1	0	50	1.55	20.81	0	71	74	1	0.5	0	0	0	0	0	0	2	1	1	49	2	1	2	0	50	1	1	0	1	0	0	0	0	0	0	0	0	2	0	1
441	1	68	2	2	0	0	1	0	0	2	0	71	1.6	27.73	1	102	107	1	0.6	0	0	0	1	0	0	2	1	1	48	2	20	1	0	65	0.9	0	1	0	1	0	0	0	0	0	0	0	0	0	1
442	0	66	2	1	0	1	0	0	0	0	0	60	1.6	23.44	1	73	85	0.9	0.5	0	0	0	0	0	0	1	2	1	53	3	13	2	0	56	0.9	1	3	0	0	0	1	0	0	0	0	0	1	1	1
443	1	61	2	0	1	0	0	0	0	1	0	60	1.6	23.44	1	86	92	0.9	0.5	0	0	0	0	0	0	2	1	1	50	2	11	3	1	57	1	2	4	0	0	0	0	1	0	0	0	0	2	0	1
444	0	62	2	2	0	0	1	0	0	2	2	53	1.64	19.71	0	72.5	87	0.8	0.4	0	0	0	0	0	0	1	1	1	53	3	9	1	0	55	1	0	6	0	0	0	0	0	0	1	0	0	0	0	0
445	0	53	1	0	1	0	0	0	0	1	0	65	1.6	25.39	1	85	95	0.9	0.5	0	0	0	0	0	0	1	2	2	50	2	3	1	0	60	0.9	1	4	0	0	0	0	1	0	0	0	0	1	0	2
446	0	56	1	3	0	0	0	1	0	0	0	72	1.6	28.13	1	92	110	0.8	0.6	0	0	0	0	0	0	2	2	1	50	2	6	2	0	70	1	1	1	0	1	0	0	0	0	0	0	0	0	0	2
447	0	65	2	4	0	0	0	0	1	1	0	65	1.6	25.39	1	78	92	0.8	0.5	0	0	0	0	0	0	2	2	1	52	3	13	2	0	60	0.9	1	0	1	0	0	0	0	0	0	0	0	1	0	2
448	1	48	0	0	1	0	0	0	0	1	0	65	1.6	25.39	1	90	95	0.9	0.6	0	0	0	1	0	0	2	1	1	46	2	2	2	1	57	0.9	2	4	0	0	0	0	1	0	0	0	0	2	0	1
449	0	53	1	4	0	0	0	0	1	0	0	75	1.65	27.55	1	98	101	1	0.6	0	0	0	0	1	0	2	1	2	51	3	2	1	0	70	0.9	1	7	0	0	0	0	0	0	0	1	0	1	0	2
450	1	65	2	1	0	1	0	0	0	0	0	65	1.58	26.04	1	95	106	0.9	0.6	0	0	0	0	1	0	1	1	2	53	3	12	1	0	60	0.9	1	1	0	1	0	0	0	0	0	0	0	1	0	2
451	0	81	3	2	0	0	1	0	0	1	0	64	1.55	26.64	1	92	103	0.9	0.6	0	0	0	0	0	0	2	1	1	49	2	32	4	0	60	0.9	0	1	0	1	0	0	0	0	0	0	0	0	0	1
452	0	49	0	4	0	0	0	0	1	1	0	54	1.64	20.08	0	82	89	0.9	0.5	0	0	0	1	0	0	2	1	1	45	1	4	1	0	51	0.9	2	1	0	1	0	0	0	0	0	0	0	1	0	2
453	0	64	2	1	0	1	0	0	0	0	0	72	1.6	28.13	1	100	115	0.9	0.6	0	0	0	0	1	0	1	2	1	51	3	13	1	0	65	0.9	1	1	0	1	0	0	0	0	0	0	0	1	0	2
454	0	58	1	3	0	0	0	1	0	0	0	50	1.65	18.37	0	76	93	0.8	0.5	0	0	0	0	0	0	1	1	1	53	3	5	1	0	55	1.1	1	7	0	0	0	0	0	0	0	1	0	1	0	2
455	0	63	2	3	0	0	0	1	0	0	0	52	1.63	19.57	0	76	90	0.8	0.5	0	0	0	0	0	0	2	1	1	52	3	11	1	0	50	1	1	7	0	0	0	0	0	0	0	1	0	0	0	2
456	0	73	3	3	0	0	0	1	0	0	0	49	1.58	19.63	0	70	89	0.8	0.4	0	0	0	0	0	0	2	1	1	53	3	20	1	0	50	1	1	7	0	0	0	0	0	0	0	1	0	1	0	2
457	0	64	2	4	0	0	0	0	1	0	0	57	1.6	22.27	0	84	96	0.9	0.5	0	0	0	0	0	0	1	2	2	49	2	15	1	0	55	1	1	1	0	1	0	0	0	0	0	0	0	1	0	2
458	0	59	1	2	0	0	1	0	0	2	2	75	1.64	27.89	1	79	102	0.8	0.5	0	0	0	0	0	0	1	1	1	49	2	10	3	2	68	0.9	2	2	0	0	1	0	0	0	0	0	0	0	0	0
459	1	68	2	1	0	1	0	0	0	1	0	60	1.58	24.03	1	82	100	0.8	0.5	0	0	1	0	1	0	2	2	1	52	3	16	1	0	60	1	1	6	0	0	0	0	0	0	1	0	0	0	0	1
460	0	57	1	2	0	0	1	0	0	1	0	67	1.63	25.22	1	81	98	0.8	0.5	0	0	0	0	0	0	1	1	1	53	3	4	3	1	68	1	1	1	0	1	0	0	0	0	0	0	0	1	0	0
461	1	69	2	0	1	0	0	0	0	1	1	60	1.59	23.73	1	122	118	1	0.8	0	0	1	1	0	0	2	2	1	46	2	23	1	0	65	1.1	1	4	0	0	0	0	1	0	0	0	0	1	1	1
462	1	59	1	2	0	0	1	0	0	1	0	60	1.52	25.97	1	87	90	1	0.6	0	0	0	0	1	0	1	1	1	52	3	7	1	0	60	1	0	0	1	0	0	0	0	0	0	0	0	0	0	2
463	1	72	3	4	0	0	0	0	1	0	0	62	1.62	23.62	1	80	88	0.9	0.5	0	0	0	0	1	0	2	2	1	52	3	20	1	0	60	1	0	1	0	1	0	0	0	0	0	0	0	0	0	2
464	0	52	1	4	0	0	0	0	1	0	0	47	1.58	18.83	0	70	81	0.9	0.4	0	0	0	0	0	0	2	2	1	49	2	3	1	0	45	1	1	7	0	0	0	0	0	0	0	1	0	0	0	2
465	0	64	2	4	0	0	0	0	1	1	0	71	1.62	27.05	1	85	98	0.9	0.5	0	0	0	0	0	0	2	2	1	52	3	12	2	0	65	0.9	1	7	0	0	0	0	0	0	0	1	0	1	0	2
466	1	60	1	2	0	0	1	0	0	1	0	65	1.58	26.04	1	95	102	0.9	0.6	0	0	0	1	0	0	2	1	1	45	1	15	2	0	67.5	1	0	1	0	1	0	0	0	0	0	0	0	1	1	1
467	0	57	1	4	0	0	0	0	1	0	0	65	1.6	25.39	1	90	106	0.8	0.6	0	0	0	0	0	0	2	2	2	52	3	5	1	0	58	0.9	1	3	0	0	0	1	0	0	0	0	0	0	0	2
468	0	60	1	0	1	0	0	0	0	1	0	55	1.55	22.89	0	80	95	0.8	0.5	0	0	0	0	0	0	2	2	2	45	1	15	1	0	46	0.8	1	7	0	0	0	0	0	0	0	1	0	1	1	1
469	0	56	1	3	0	0	0	1	0	0	0	53	1.55	22.06	0	75	88	0.9	0.5	0	0	0	0	1	0	2	1	2	49	2	7	1	0	50	0.9	1	0	1	0	0	0	0	0	0	0	0	1	0	1
470	0	56	1	3	0	0	0	1	0	0	0	60	1.65	22.04	0	74	90	0.8	0.4	0	0	0	0	0	0	2	2	2	48	2	8	1	0	55	0.9	1	1	0	1	0	0	0	0	0	0	0	1	0	2
471	0	58	1	3	0	0	0	1	0	0	0	55	1.55	22.89	0	95	98	1	0.6	0	0	0	0	0	0	1	2	2	48	2	10	1	0	50	0.9	1	7	0	0	0	0	0	0	0	1	0	1	0	1
472	0	57	1	3	0	0	0	1	0	0	0	57	1.65	20.94	0	86	92	0.9	0.5	0	0	1	1	0	0	2	1	1	50	2	7	2	0	52	0.9	1	3	0	0	0	1	0	0	0	0	0	0	0	2
473	1	51	1	2	0	0	1	0	0	1	0	66	1.6	25.78	1	98	103	1	0.6	1	1	0	0	0	0	2	1	1	50	2	1	1	1	66	1	0	2	0	0	1	0	0	0	0	0	0	0	0	2
474	0	53	1	3	0	0	0	1	0	0	0	73	1.62	27.82	1	105	107	1	0.6	1	0	1	1	0	0	2	1	1	49	2	4	2	1	70	1	1	3	0	0	0	1	0	0	0	0	0	2	1	1
475	0	64	2	1	0	1	0	0	0	0	0	57	1.58	22.83	0	75	87	0.9	0.5	0	0	0	0	0	0	2	2	2	49	2	15	1	0	55	1	1	0	1	0	0	0	0	0	0	0	0	0	0	2
476	0	63	2	4	0	0	0	0	1	0	0	62	1.62	23.62	1	86	97	0.9	0.5	0	0	0	0	0	0	2	2	1	49	2	14	1	0	55	0.9	1	7	0	0	0	0	0	0	0	1	0	1	0	1
477	1	56	1	4	0	0	0	0	1	0	1	80	1.6	31.25	1	95	120	0.8	0.6	0	0	0	0	0	1	2	2	2	54	3	2	1	0	75	0.9	1	0	1	0	0	0	0	0	0	0	0	1	0	2
478	0	73	3	4	0	0	0	0	1	0	0	51	1.56	20.96	0	71	90	0.8	0.5	0	0	0	0	1	0	1	2	2	55	3	18	3	0	49	1	1	0	1	0	0	0	0	0	0	0	0	1	0	2
479	0	60	1	4	0	0	0	0	1	0	0	62	1.61	23.92	1	84	95	0.9	0.5	0	0	0	0	0	0	2	2	2	53	3	7	1	0	55	0.9	1	0	1	0	0	0	0	0	0	0	0	1	0	2
480	0	59	1	0	1	0	0	0	0	2	0	62	1.64	23.05	1	85	99	0.9	0.5	0	0	0	0	0	1	1	2	1	53	3	6	2	1	68	1.1	1	1	0	1	0	0	0	0	0	0	0	1	0	1
481	0	60	1	2	0	0	1	0	0	2	1	65	1.65	23.88	1	85	102	0.8	0.5	0	0	0	0	0	0	2	1	1	43	1	17	1	0	65	1	0	3	0	0	0	1	0	0	0	0	0	0	0	2
482	0	71	3	3	0	0	0	1	0	1	0	70	1.5	31.11	1	99	110	0.9	0.7	0	0	1	1	0	0	2	1	1	50	2	21	2	0	60	0.9	0	5	0	0	0	0	0	1	0	0	0	1	0	2
483	0	61	2	3	0	0	0	1	0	0	0	53.5	1.63	20.14	0	85	100	0.9	0.5	0	1	0	0	0	0	2	2	1	51	3	10	2	0	55	1	2	1	0	1	0	0	0	0	0	0	0	0	1	0
484	1	68	2	2	0	0	1	0	0	0	0	46.7	1.63	17.58	0	90	92	1	0.6	0	0	0	0	0	0	2	1	1	53	3	15	2	1	60	1.3	3	7	0	0	0	0	0	0	0	1	0	3	1	1
485	0	52	1	4	0	0	0	0	1	1	0	70	1.63	26.35	1	79	90	0.9	0.5	0	0	0	0	0	0	1	1	1	50	2	2	1	0	70	1	1	7	0	0	0	0	0	0	0	1	0	2	1	1
486	0	65	2	0	1	0	0	0	0	1	0	50	1.58	20.03	0	79	91.5	0.9	0.5	0	0	0	0	0	0	2	1	2	52	3	13	4	3	50	1	1	7	0	0	0	0	0	0	0	1	0	2	0	1
487	0	53	1	1	0	1	0	0	0	0	0	61	1.65	22.41	0	84	96	0.9	0.5	0	0	0	1	0	0	2	2	1	53	3	0	3	2	70	1.1	1	1	0	1	0	0	0	0	0	0	0	1	0	1
488	0	57	1	3	0	0	0	1	0	0	0	62	1.6	24.22	1	92	105	0.9	0.6	0	0	0	0	0	0	2	1	1	54	3	3	2	0	53	0.9	1	0	1	0	0	0	0	0	0	0	0	1	0	1
489	0	55	1	1	0	1	0	0	0	0	0	58	1.62	22.1	0	76	98	0.8	0.5	0	0	0	0	0	0	2	2	1	52	3	3	2	0	55	0.9	0	0	1	0	0	0	0	0	0	0	0	0	0	2
490	0	59	1	3	0	0	0	1	0	1	0	56	1.67	20.08	0	74	91	0.8	0.4	0	0	0	0	0	0	2	2	1	52	3	7	2	0	55	1	1	0	1	0	0	0	0	0	0	0	0	0	0	2
491	1	72	3	3	0	0	0	1	0	0	0	62.5	1.6	24.41	1	87	100	0.9	0.5	0	0	0	1	0	0	2	2	1	55	3	17	1	0	54	0.9	0	4	0	0	0	0	1	0	0	0	0	1	0	0
492	0	52	1	2	0	0	1	0	0	1	0	60	1.65	22.04	0	85	94	0.9	0.5	0	0	0	0	0	0	2	1	1	49	2	3	4	2	55	0.9	1	3	0	0	0	1	0	0	0	0	0	2	0	2
493	0	58	1	2	0	0	1	0	0	0	0	58	1.63	21.83	0	84	93	0.9	0.5	0	0	0	0	0	0	2	1	1	48	2	10	3	2	54	0.9	1	0	1	0	0	0	0	0	0	0	0	2	1	2
494	1	64	2	4	0	0	0	0	1	0	0	62	1.61	23.92	1	85	99	0.9	0.5	0	0	0	0	0	0	2	2	1	54	3	10	1	0	55	0.9	1	7	0	0	0	0	0	0	0	1	0	0	0	2
495	0	58	1	1	0	1	0	0	0	0	0	50	1.6	19.53	0	76	88	0.9	0.5	0	0	0	0	0	0	2	2	2	54	3	4	1	0	50	1	0	2	0	0	1	0	0	0	0	0	0	1	0	2
496	0	55	1	4	0	0	0	0	1	0	0	62	1.65	22.77	0	72	90	0.8	0.4	0	0	0	0	0	0	2	2	1	51	3	4	2	1	56	0.9	1	5	0	0	0	0	0	1	0	0	0	0	0	2
497	0	60	1	4	0	0	0	0	1	2	0	51	1.62	19.43	0	73	93	0.8	0.5	0	0	0	0	0	0	2	2	1	53	3	7	3	2	51	1	0	1	0	1	0	0	0	0	0	0	0	0	0	2
498	0	58	1	4	0	0	0	0	1	2	1	63.5	1.63	23.9	1	80	100	0.8	0.5	0	0	0	0	0	0	2	1	2	57	4	1	2	1	65	1	0	1	0	1	0	0	0	0	0	0	0	1	0	2
499	1	61	2	2	0	0	1	0	0	1	0	75	1.62	28.58	1	100	110	0.9	0.6	0	0	2	1	0	0	2	1	1	44	1	17	1	0	70	0.9	0	4	0	0	0	0	1	0	0	0	0	0	0	1
500	0	53	1	3	0	0	0	1	0	0	0	54	1.51	23.68	1	91	88	1	0.6	1	1	0	0	0	0	1	2	1	51	3	2	2	1	65	1.2	1	1	0	1	0	0	0	0	0	0	0	1	1	0
501	0	64	2	2	0	0	1	0	0	2	0	63	1.68	22.32	0	80	96	0.8	0.5	0	0	0	0	0	0	2	1	1	54	3	10	2	1	60	1	0	1	0	1	0	0	0	0	0	0	0	1	1	0
502	0	62	2	1	0	1	0	0	0	2	1	58	1.62	22.1	0	72	86	0.8	0.4	0	0	0	1	0	0	2	1	1	51	3	11	1	0	57	1	0	1	0	1	0	0	0	0	0	0	0	1	0	0
503	0	60	1	4	0	0	0	0	1	1	0	63	1.61	24.3	1	84	92	0.9	0.5	0	0	0	0	0	0	2	1	1	54	3	6	2	0	60	1	1	2	0	0	1	0	0	0	0	0	0	1	1	0
504	0	50	0	2	0	0	1	0	0	1	0	51	1.55	21.23	0	70	79	0.9	0.5	0	0	1	0	0	0	2	1	1	49	2	1	1	0	51	1	0	2	0	0	1	0	0	0	0	0	0	2	1	1
505	0	59	1	2	0	0	1	0	0	2	0	44.8	1.59	17.72	0	80	93	0.9	0.5	0	0	0	0	0	0	2	1	1	52	3	7	3	1	41.5	0.9	3	7	0	0	0	0	0	0	0	1	0	2	1	2
506	1	54	1	0	1	0	0	0	0	0	0	60	1.58	24.03	1	89	97	0.9	0.6	0	0	0	0	0	0	1	2	1	51	3	3	2	1	55	0.9	1	2	0	0	1	0	0	0	0	0	0	0	1	1
507	0	60	1	0	1	0	0	0	0	1	0	52.5	1.54	22.14	0	84	89	0.9	0.5	0	1	0	0	0	0	2	1	1	56	4	4	2	1	50	1	1	1	0	1	0	0	0	0	0	0	0	0	0	1
508	1	67	2	0	1	0	0	0	0	1	0	65	1.6	25.39	1	65	65	1	0.4	0	0	1	1	1	0	2	1	1	50	2	17	2	1	65	1	2	1	0	1	0	0	0	0	0	0	0	2	0	1
509	0	55	1	0	1	0	0	0	0	1	0	55	1.6	21.48	0	82	92	0.9	0.5	0	0	0	0	0	0	2	1	1	52	3	3	3	2	50	0.9	2	1	0	1	0	0	0	0	0	0	0	1	0	1
510	1	59	1	3	0	0	0	1	0	1	1	53	1.5	23.56	1	90	110	0.8	0.6	0	0	1	1	0	0	2	1	1	52	3	7	4	3	55	1	0	6	0	0	0	0	0	0	1	0	0	1	0	1
511	0	66	2	1	0	1	0	0	0	0	0	67	1.58	26.84	1	90	110	0.8	0.6	0	0	1	0	0	0	2	2	1	51	3	15	1	0	67	1	0	6	0	0	0	0	0	0	1	0	0	1	0	1
512	0	59	1	2	0	0	1	0	0	2	0	52	1.5	23.11	1	80	100	0.8	0.5	0	0	0	0	0	0	2	1	1	47	2	12	1	0	52	1	0	6	0	0	0	0	0	0	1	0	0	1	0	1
513	1	61	2	2	0	0	1	0	0	1	0	66	1.67	23.67	1	89	92	1	0.5	0	0	0	0	0	0	2	1	1	51	3	10	4	1	65	1	1	4	0	0	0	0	1	0	0	0	0	2	1	2
514	1	61	2	2	0	0	1	0	0	2	0	60	1.65	22.04	0	89	95	0.9	0.5	0	0	0	0	0	0	2	2	1	53	3	8	1	0	55	0.9	1	7	0	0	0	0	0	0	0	1	0	1	0	2
515	0	61	2	2	0	0	1	0	0	1	0	60	1.63	22.58	0	89	95	0.9	0.5	0	0	0	0	0	0	2	2	1	51	3	10	3	1	60	1	1	4	0	0	0	0	1	0	0	0	0	2	0	2
516	0	63	2	2	0	0	1	0	0	1	0	60	1.63	22.58	0	89	95	0.9	0.5	0	0	0	0	0	0	2	2	1	51	3	12	3	1	60	1	1	4	0	0	0	0	1	0	0	0	0	2	0	2
517	1	58	1	2	0	0	1	0	0	2	0	64	1.66	23.23	1	80	87	0.9	0.5	0	0	0	0	0	0	2	1	1	55	3	3	3	1	62	1	1	1	0	1	0	0	0	0	0	0	0	1	1	2
518	0	57	1	2	0	0	1	0	0	2	0	46.5	1.61	17.94	0	74	80	0.9	0.5	0	0	0	0	0	0	2	1	1	54	3	3	2	1	62	1.3	1	1	0	1	0	0	0	0	0	0	0	1	0	2
519	0	66	2	2	0	0	1	0	0	1	0	57	1.6	22.27	0	74	80	0.9	0.5	0	0	0	0	0	0	2	1	1	54	3	12	2	1	62	1.1	1	1	0	1	0	0	0	0	0	0	0	1	1	2
520	0	68	2	2	0	0	1	0	0	1	0	57	1.62	21.72	0	76	81	0.9	0.5	0	0	0	0	0	0	2	1	1	55	3	13	2	1	62	1.1	1	1	0	1	0	0	0	0	0	0	0	1	1	2
521	0	57	1	2	0	0	1	0	0	2	0	58	1.62	22.1	0	76	81	0.9	0.5	0	0	0	0	0	0	2	1	1	55	3	2	2	1	62	1.1	1	1	0	1	0	0	0	0	0	0	0	1	1	2
522	0	66	2	0	1	0	0	0	0	0	0	51	1.58	20.43	0	89	95	0.9	0.6	0	0	0	0	0	0	2	1	1	50	2	16	2	0	54	1.1	1	1	0	1	0	0	0	0	0	0	0	0	0	2
523	1	59	1	0	1	0	0	0	0	0	0	54	1.56	22.19	0	74	80	0.9	0.5	0	0	0	0	1	0	2	1	1	54	3	5	2	1	57	1.1	1	1	0	1	0	0	0	0	0	0	0	0	0	2
524	0	58	1	2	0	0	1	0	0	1	0	62	1.65	22.77	0	89	95	0.9	0.5	0	0	0	0	0	0	2	1	1	52	3	6	2	1	62	1	1	1	0	1	0	0	0	0	0	0	0	0	0	2
525	0	61	2	0	1	0	0	0	0	0	0	53.5	1.63	20.14	0	85	100	0.9	0.5	0	0	1	0	0	0	2	2	1	51	3	10	2	0	55	1	2	1	0	1	0	0	0	0	0	0	0	3	1	2
526	0	59	1	4	0	0	0	0	1	1	0	75	1.68	26.57	1	82	97	0.8	0.5	0	0	0	0	0	0	1	1	1	50	2	9	3	1	75	1	0	7	0	0	0	0	0	0	0	1	0	0	0	0
527	0	46	0	2	0	0	1	0	0	1	0	50	1.56	20.55	0	71	90	0.8	0.5	1	0	0	0	0	0	2	2	1	44	1	2	3	2	60	1.2	1	7	0	0	0	0	0	0	0	1	0	1	0	2
528	1	59	1	0	1	0	0	0	0	1	0	70	1.6	27.34	1	92	97	0.9	0.6	0	0	1	1	0	0	2	1	2	53	3	6	2	0	60	0.9	1	1	0	1	0	0	0	0	0	0	0	1	0	1
529	0	67	2	4	0	0	0	0	1	0	0	68	1.6	26.56	1	100	107	0.9	0.6	0	0	1	0	0	0	1	2	1	51	3	16	1	0	65	1	1	3	0	0	0	1	0	0	0	0	0	1	0	0
530	1	64	2	4	0	0	0	0	1	1	0	63	1.55	26.22	1	94	104	0.9	0.6	0	0	0	1	0	0	2	1	2	50	2	14	1	0	55	0.9	1	2	0	0	1	0	0	0	0	0	0	1	0	0
531	0	65	2	1	0	1	0	0	0	0	0	45	1.55	18.73	0	80	89	0.9	0.5	0	0	0	0	0	0	2	1	1	50	2	15	1	0	45	1	0	7	0	0	0	0	0	0	0	1	0	0	0	1
532	0	43	0	2	0	0	1	0	0	2	0	51	1.56	20.96	0	72	88	0.8	0.5	0	0	0	0	1	0	2	1	1	40	1	3	2	0	48	0.9	0	7	0	0	0	0	0	0	0	1	0	1	0	1
533	0	49	0	2	0	0	1	0	0	2	0	48	1.5	21.33	0	83	93	0.9	0.6	0	0	0	0	1	0	2	1	1	47	2	2	2	0	48	1	0	7	0	0	0	0	0	0	0	1	0	1	0	1
534	1	62	2	3	0	0	0	1	0	0	0	80	1.62	30.48	1	107	104	1	0.7	0	0	1	0	1	0	2	1	1	47	2	15	2	0	75	0.9	0	7	0	0	0	0	0	0	0	1	0	1	0	1
535	0	52	1	1	0	1	0	0	0	0	0	58	1.53	24.78	1	92	100	0.9	0.6	0	0	0	0	0	0	2	2	1	50	2	2	2	0	58	1	0	7	0	0	0	0	0	0	0	1	0	0	0	1
536	0	54	1	1	0	1	0	0	0	0	0	62	1.64	23.05	1	89	96	0.9	0.5	0	0	0	0	0	0	2	2	1	50	2	4	2	0	67	1.1	0	7	0	0	0	0	0	0	0	1	0	0	0	1
537	0	63	2	1	0	1	0	0	0	0	0	50	1.58	20.03	0	82	92	0.9	0.5	0	0	0	0	0	0	2	1	1	50	2	13	1	0	50	1	0	7	0	0	0	0	0	0	0	1	0	0	0	1
538	0	54	1	1	0	1	0	0	0	0	0	45	1.55	18.73	0	80	89	0.9	0.5	0	0	0	0	0	0	2	1	1	50	2	4	1	0	45	1	0	1	0	1	0	0	0	0	0	0	0	0	0	1
539	0	53	1	1	0	1	0	0	0	0	0	45	1.55	18.73	0	76	89	0.9	0.5	0	0	0	0	0	0	2	2	1	50	2	3	2	0	45	1	0	1	0	1	0	0	0	0	0	0	0	0	0	1
540	0	61	2	4	0	0	0	0	1	1	0	50	1.58	20.03	0	75	96	0.8	0.5	0	0	0	0	0	0	2	2	1	54	3	7	2	0	60	1.2	0	7	0	0	0	0	0	0	0	1	0	1	0	1
541	1	55	1	2	0	0	1	0	0	2	0	74	1.63	27.85	1	100	120	0.8	0.6	0	0	3	1	1	0	1	1	1	52	3	3	4	3	77.5	1	1	4	0	0	0	0	1	0	0	0	0	1	0	2
542	0	65	2	1	0	1	0	0	0	2	0	65	1.6	25.39	1	93	100	0.9	0.6	0	0	2	0	0	0	1	2	1	51	3	14	1	0	62	1	1	0	1	0	0	0	0	0	0	0	0	1	0	2
543	0	59	1	4	0	0	0	0	1	1	0	75	1.62	28.58	1	95	107	0.9	0.6	0	0	0	0	0	0	2	2	1	54	3	5	2	1	70	0.9	1	7	0	0	0	0	0	0	0	1	0	0	0	2
544	0	60	1	4	0	0	0	0	1	0	0	68	1.62	25.91	1	104	94	1.1	0.6	0	0	0	0	0	0	2	2	1	50	2	10	2	0	65	1	2	1	0	1	0	0	0	0	0	0	0	0	1	0
545	0	59	1	0	1	0	0	0	0	1	0	60	1.63	22.58	0	86	88	1	0.5	0	0	0	0	0	0	2	2	1	50	2	9	2	0	60	1	1	7	0	0	0	0	0	0	0	1	0	0	0	1
546	0	69	2	1	0	1	0	0	0	0	0	55	1.6	21.48	0	85	94	0.9	0.5	0	0	0	0	0	0	2	1	1	49	2	20	4	0	50	0.9	0	7	0	0	0	0	0	0	0	1	0	0	1	0
547	1	56	1	0	1	0	0	0	0	2	0	55	1.58	22.03	0	81	85	1	0.5	0	0	0	0	0	0	2	1	1	51	3	5	1	0	65	1.2	2	1	0	1	0	0	0	0	0	0	0	0	1	0
548	1	56	1	0	1	0	0	0	0	2	0	60	1.65	22.04	0	88	86	1	0.5	0	0	0	0	0	0	1	1	2	52	3	4	1	0	60	1	1	1	0	1	0	0	0	0	0	0	0	0	1	1
549	0	58	1	2	0	0	1	0	0	1	0	55	1.6	21.48	0	91	89	1	0.6	0	0	0	0	0	0	2	1	1	52	3	6	1	0	50	0.9	0	1	0	1	0	0	0	0	0	0	0	0	0	1
550	0	54	1	0	1	0	0	0	0	1	0	55	1.58	22.03	0	87	89	1	0.6	0	0	0	0	0	0	2	1	1	50	2	4	2	0	60	1.1	2	1	0	1	0	0	0	0	0	0	0	0	1	1
551	0	64	2	1	0	1	0	0	0	0	0	57	1.65	20.94	0	83	80	1	0.5	0	0	0	0	0	0	2	1	1	49	2	15	1	0	57	1	1	7	0	0	0	0	0	0	0	1	0	0	1	0
552	1	59	1	4	0	0	0	0	1	1	0	60	1.6	23.44	1	96	89	1.1	0.6	0	0	0	0	0	0	2	2	1	53	3	6	2	1	65	1.1	1	1	0	1	0	0	0	0	0	0	0	0	1	1
553	0	63	2	1	0	1	0	0	0	1	0	54	1.62	20.58	0	88	83	1.1	0.5	0	0	0	0	0	0	2	1	1	53	3	10	1	0	60	1.1	0	1	0	1	0	0	0	0	0	0	0	1	1	1
554	0	63	2	2	0	0	1	0	0	1	0	53	1.55	22.06	0	96	89	1.1	0.6	0	0	0	0	0	0	2	2	1	54	3	9	1	0	68	1.3	2	1	0	1	0	0	0	0	0	0	0	0	0	0
555	0	64	2	2	0	0	1	0	0	1	0	68	1.58	27.24	1	96	89	1.1	0.6	0	0	0	0	0	0	2	2	1	47	2	17	3	2	68	1	2	1	0	1	0	0	0	0	0	0	0	0	0	0
556	0	65	2	0	1	0	0	0	0	2	0	52	1.53	22.21	0	79	89	0.9	0.5	0	0	0	1	0	0	2	2	1	56	4	9	1	0	50	1	2	1	0	1	0	0	0	0	0	0	0	0	0	0
557	1	53	1	2	0	0	1	0	0	2	0	65	1.68	23.03	1	102	95	1.1	0.6	0	0	0	0	0	0	2	2	1	52	3	1	1	0	65	1	1	4	0	0	0	0	1	0	0	0	0	1	1	1
558	1	56	1	2	0	0	1	0	0	0	0	55	1.65	20.2	0	86	93	0.9	0.5	0	0	0	0	0	0	2	2	2	43	1	13	1	0	61	1.1	1	7	0	0	0	0	0	0	0	1	0	1	0	1
559	1	67	2	2	0	0	1	0	0	0	0	55	1.65	20.2	0	86	93	0.9	0.5	0	0	0	0	0	0	2	2	2	53	3	14	2	1	61	1.1	1	7	0	0	0	0	0	0	0	1	0	1	0	1
560	1	59	1	3	0	0	0	1	0	0	0	55	1.65	20.2	0	86	93	0.9	0.5	0	0	0	0	0	0	2	2	2	53	3	6	2	1	61	1.1	1	7	0	0	0	0	0	0	0	1	0	2	0	1
561	0	59	1	2	0	0	1	0	0	1	0	67	1.67	24.02	1	86	93	0.9	0.5	0	0	0	0	0	0	2	1	1	53	3	6	3	1	61	0.9	1	7	0	0	0	0	0	0	0	1	0	2	0	1
562	0	60	1	2	0	0	1	0	0	1	0	67	1.67	24.02	1	86	93	0.9	0.5	0	0	0	0	0	0	2	1	1	53	3	7	3	1	61	0.9	1	7	0	0	0	0	0	0	0	1	0	2	0	1
563	0	59	1	2	0	0	1	0	0	1	0	65	1.62	24.77	1	86	93	0.9	0.5	0	0	0	0	0	0	2	1	1	54	3	5	2	1	62	1	1	7	0	0	0	0	0	0	0	1	0	1	1	1
564	0	60	1	2	0	0	1	0	0	1	0	65	1.6	25.39	1	86	93	0.9	0.5	0	0	0	0	0	0	2	1	1	54	3	6	2	1	62	1	1	7	0	0	0	0	0	0	0	1	0	1	1	1
565	0	42	0	4	0	0	0	0	1	1	0	51	1.65	18.73	0	82	83	1	0.5	0	0	0	0	0	0	2	1	1	41	1	1	2	1	60	1.2	1	5	0	0	0	0	0	1	0	0	0	1	0	1
566	1	62	2	1	0	1	0	0	0	1	1	65	1.55	27.06	1	80	93	0.9	0.5	0	0	0	0	0	0	1	1	1	46	2	16	1	0	65	1	0	6	0	0	0	0	0	0	1	0	0	0	0	0
567	1	67	2	0	1	0	0	0	0	1	1	60	1.64	22.31	0	84	99	0.8	0.5	0	0	0	0	0	0	2	2	1	56	4	11	4	3	60	1	1	2	0	0	1	0	0	0	0	0	0	1	0	2
568	1	73	3	0	1	0	0	0	0	1	1	60	1.64	22.31	0	84	95	0.9	0.5	0	0	0	0	0	0	2	1	1	56	4	17	3	2	60	1	1	2	0	0	1	0	0	0	0	0	0	1	0	2
569	1	57	1	0	1	0	0	0	0	1	1	60	1.64	22.31	0	84	99	0.8	0.5	0	0	0	0	0	0	2	1	1	56	4	1	4	3	60	1	1	2	0	0	1	0	0	0	0	0	0	1	0	2
570	0	47	0	2	0	0	1	0	0	2	0	51	1.66	18.51	0	81	91	0.9	0.5	0	0	0	0	0	0	2	1	1	45	1	2	3	1	60	1.2	1	5	0	0	0	0	0	1	0	0	0	1	0	0
571	0	50	0	2	0	0	1	0	0	2	0	55	1.66	19.96	0	88	92	1	0.5	0	0	0	0	0	0	2	1	1	48	2	2	3	1	60	1.1	1	5	0	0	0	0	0	1	0	0	0	1	0	0
572	1	65	2	4	0	0	0	0	1	1	0	62	1.66	22.5	0	88	95	0.9	0.5	0	0	0	0	0	0	2	1	1	48	2	17	3	1	60	1	1	5	0	0	0	0	0	1	0	0	0	1	0	1
573	1	61	2	4	0	0	0	0	1	1	0	73	1.65	26.81	1	82	100	0.8	0.5	0	0	0	1	0	0	1	1	1	44	1	17	2	1	70	1	1	5	0	0	0	0	0	1	0	0	0	1	0	1
574	1	62	2	3	0	0	0	1	0	0	0	82	1.62	31.25	1	82	100	0.8	0.5	0	0	1	1	1	0	2	1	1	49	2	13	2	0	70	0.9	1	5	0	0	0	0	0	1	0	0	0	0	0	1
575	1	61	2	4	0	0	0	0	1	0	0	73	1.65	26.81	1	82	100	0.8	0.5	0	0	1	1	1	0	1	1	1	44	1	17	2	1	70	1	1	5	0	0	0	0	0	1	0	0	0	1	0	1
576	0	65	2	3	0	0	0	1	0	0	0	60	1.57	24.34	1	82	101	0.8	0.5	0	0	0	0	0	0	1	2	2	52	3	13	3	1	58	1	1	7	0	0	0	0	0	0	0	1	0	2	1	1
577	0	55	1	2	0	0	1	0	0	2	1	56	1.62	21.34	0	85	96	0.9	0.5	0	0	0	0	0	0	2	1	1	50	2	5	3	1	53	0.9	1	4	0	0	0	0	1	0	0	0	0	1	1	1
578	0	58	1	3	0	0	0	1	0	0	0	40.5	1.55	16.86	0	82	86	1	0.5	0	0	0	0	0	0	2	1	1	44	1	14	1	0	40.5	1	2	7	0	0	0	0	0	0	0	1	0	2	0	2
579	0	52	1	2	0	0	1	0	0	2	0	60	1.6	23.44	1	89	99	0.9	0.6	0	0	0	0	0	0	2	1	1	48	2	4	3	2	63	1.1	1	7	0	0	0	0	0	0	0	1	0	1	0	2
580	0	64	2	0	1	0	0	0	0	1	0	68	1.65	24.98	1	86	94	0.9	0.5	0	0	0	1	0	0	2	1	1	50	2	14	3	1	64	0.9	1	4	0	0	0	0	1	0	0	0	0	1	2	1
581	0	66	2	0	1	0	0	0	0	0	0	50	1.5	22.22	0	79	87	0.9	0.5	0	0	0	0	0	0	2	1	1	43	1	23	2	0	47	0.9	1	4	0	0	0	0	1	0	0	0	0	2	0	1
582	0	67	2	2	0	0	1	0	0	1	0	59	1.59	23.34	1	90	98	0.9	0.6	0	0	0	0	0	0	2	1	1	49	2	18	3	1	55	0.9	0	1	0	1	0	0	0	0	0	0	0	0	0	2
583	0	56	1	2	0	0	1	0	0	1	0	59	1.59	23.34	1	90	98	0.9	0.6	0	0	0	0	0	0	2	1	1	49	2	7	3	1	55	0.9	0	1	0	1	0	0	0	0	0	0	0	2	2	2
584	0	64	2	3	0	0	0	1	0	0	0	56	1.58	22.43	0	80	96	0.8	0.5	0	0	0	0	0	0	2	2	1	53	3	11	1	0	56	1	0	6	0	0	0	0	0	0	1	0	0	0	0	1
585	0	64	2	1	0	1	0	0	0	1	0	62	1.58	24.84	1	71	89	0.8	0.4	0	0	2	0	1	0	1	1	1	47	2	17	3	1	61	1	1	7	0	0	0	0	0	0	0	1	0	2	1	0
586	0	65	2	1	0	1	0	0	0	0	0	70	1.65	25.71	1	90	93	1	0.5	0	0	0	0	0	0	1	2	1	52	3	13	1	0	70	1	0	1	0	1	0	0	0	0	0	0	0	1	1	0
587	0	63	2	4	0	0	0	0	1	0	0	62	1.57	25.15	1	70	84	0.8	0.4	0	0	1	0	1	0	2	2	1	54	3	9	2	0	64	1	0	1	0	1	0	0	0	0	0	0	0	0	1	1
588	0	55	1	4	0	0	0	0	1	0	0	71	1.73	23.72	1	79	93	0.8	0.5	0	0	0	0	0	0	1	1	1	53	3	2	2	0	69	1	1	3	0	0	0	1	0	0	0	0	0	1	1	1
589	1	52	1	4	0	0	0	0	1	2	0	70	1.62	26.67	1	87	99	0.9	0.5	0	0	1	0	1	0	2	2	1	50	2	2	1	0	71	1	1	4	0	0	0	0	1	0	0	0	0	0	0	1
590	0	68	2	2	0	0	1	0	0	2	0	60	1.57	24.34	1	82	101	0.8	0.5	0	0	0	0	0	0	1	2	2	52	3	16	3	1	58	1	1	7	0	0	0	0	0	0	0	1	0	2	0	1
591	0	63	2	1	0	1	0	0	0	1	0	60	1.57	24.34	1	82	101	0.8	0.5	0	0	0	0	0	0	1	2	2	52	3	11	3	1	58	1	1	7	0	0	0	0	0	0	0	1	0	2	1	1
592	0	59	1	4	0	0	0	0	1	1	1	61	1.65	22.41	0	75	79	0.9	0.5	0	0	0	0	0	0	1	2	1	47	2	12	3	1	62	1	1	1	0	1	0	0	0	0	0	0	0	1	1	0
593	1	53	1	4	0	0	0	0	1	0	0	60	1.6	23.44	1	100	103	1	0.6	0	0	0	0	0	0	1	2	1	51	3	2	2	1	60	1	1	2	0	0	1	0	0	0	0	0	0	0	0	0
594	0	52	1	2	0	0	1	0	0	2	2	57	1.63	21.45	0	89	93	1	0.5	0	0	0	0	0	0	1	2	1	48	2	4	2	0	59	1	0	1	0	1	0	0	0	0	0	0	0	0	0	0
595	0	54	1	2	0	0	1	0	0	2	0	57	1.62	21.72	0	77	95	0.8	0.5	0	0	0	0	0	0	2	1	1	51	3	3	1	0	55	1	1	3	0	0	0	1	0	0	0	0	0	1	1	0
596	0	58	1	4	0	0	0	0	1	1	0	51	1.6	19.92	0	86	88	1	0.5	0	0	0	0	0	0	1	1	1	49	2	9	2	1	60	1.2	0	7	0	0	0	0	0	0	0	1	0	1	1	0
597	1	62	2	3	0	0	0	1	0	0	1	62	1.58	24.84	1	75	83	0.9	0.5	0	0	0	1	1	0	1	2	1	51	3	11	3	1	62	1	0	5	0	0	0	0	0	1	0	0	0	0	0	1
598	0	60	1	2	0	0	1	0	0	1	0	52	1.6	20.31	0	68	82	0.8	0.4	0	0	0	0	0	0	1	1	1	52	3	8	3	1	52	1	1	7	0	0	0	0	0	0	0	1	0	2	1	0
599	1	58	1	4	0	0	0	0	1	0	0	55	1.58	22.03	0	65	83	0.8	0.4	0	0	0	0	0	0	1	2	1	50	2	8	2	0	53	1	1	7	0	0	0	0	0	0	0	1	0	1	1	1
600	1	68	2	0	1	0	0	0	0	1	0	68	1.58	27.24	1	100	120	0.8	0.6	0	0	1	0	0	0	2	1	1	50	2	18	1	0	62.5	0.9	0	6	0	0	0	0	0	0	1	0	0	2	0	1
601	0	64	2	3	0	0	0	1	0	1	0	57	1.62	21.72	0	86	91	0.9	0.5	0	0	0	0	0	0	2	1	1	51	3	13	2	1	55	1	1	3	0	0	0	1	0	0	0	0	0	0	0	1
602	0	48	0	4	0	0	0	0	1	0	0	57	1.59	22.55	0	85	94	0.9	0.5	0	0	0	0	0	0	2	1	1	47	2	1	3	1	50	0.9	2	5	0	0	0	0	0	1	0	0	0	0	0	1
603	0	60	1	3	0	0	0	1	0	0	0	65	1.57	26.37	1	80	120	0.7	0.5	0	0	0	0	0	0	2	1	1	46	2	14	2	0	65	1	0	6	0	0	0	0	0	0	1	0	0	0	0	2
604	0	55	1	3	0	0	0	1	0	0	1	70	1.68	24.8	1	80	120	0.7	0.5	0	0	1	0	0	0	2	1	1	54	3	1	2	1	70	1	0	6	0	0	0	0	0	0	1	0	0	0	0	2
605	0	53	1	0	1	0	0	0	0	0	0	55	1.6	21.48	0	80	96	0.8	0.5	0	0	0	0	0	0	1	2	1	49	2	4	1	1	55	1	0	6	0	0	0	0	0	0	1	0	0	0	0	2
606	0	60	1	3	0	0	0	1	0	0	0	64	1.58	25.64	1	80	120	0.7	0.5	1	0	1	0	0	0	2	1	1	53	3	7	1	0	64	1	0	6	0	0	0	0	0	0	1	0	0	0	0	2
607	0	66	2	3	0	0	0	1	0	1	0	55	1.6	21.48	0	84	95	0.9	0.5	0	0	0	0	0	0	2	1	1	47	2	19	3	1	49	0.9	1	1	0	1	0	0	0	0	0	0	0	0	0	1
608	0	68	2	3	0	0	0	1	0	1	0	55	1.6	21.48	0	84	95	0.9	0.5	0	0	0	0	0	0	2	1	1	47	2	21	3	1	49	0.9	1	1	0	1	0	0	0	0	0	0	0	0	0	1
609	0	53	1	2	0	0	1	0	0	1	0	64	1.6	25	1	95	102	0.9	0.6	0	0	0	0	0	0	2	1	1	51	3	2	2	1	61	1	1	2	0	0	1	0	0	0	0	0	0	1	2	2
610	0	57	1	2	0	0	1	0	0	2	2	60.5	1.58	24.23	1	74	81	0.9	0.5	0	0	0	0	1	0	1	1	1	49	2	8	1	0	60	1	1	7	0	0	0	0	0	0	0	1	0	1	0	2
611	1	57	1	2	0	0	1	0	0	2	2	60.5	1.58	24.23	1	83	88	0.9	0.5	0	0	0	0	1	0	1	1	1	49	2	8	1	0	60	1	1	7	0	0	0	0	0	0	0	1	0	1	0	2
612	0	50	0	1	0	1	0	0	0	0	0	50	1.61	19.29	0	80	83	1	0.5	0	0	0	0	0	0	2	1	1	49	2	1	1	0	61	1.2	0	6	0	0	0	0	0	0	1	0	0	0	0	1
613	1	67	2	2	0	0	1	0	0	0	0	53	1.5	23.56	1	90	96	0.9	0.6	0	0	0	0	0	0	1	1	1	50	2	17	4	2	60	1.1	2	2	0	0	1	0	0	0	0	0	0	1	0	1
614	0	59	1	4	0	0	0	0	1	0	0	55	1.6	21.48	0	93	98	0.9	0.6	0	0	0	0	0	0	2	2	2	42	1	17	4	3	52.5	1	0	1	0	1	0	0	0	0	0	0	0	0	0	2
615	1	80	3	2	0	0	1	0	0	2	0	70	1.58	28.04	1	101	108	0.9	0.6	0	0	0	0	0	1	2	1	1	53	3	27	3	0	52	0.7	1	4	0	0	0	0	1	0	0	0	0	0	0	1
616	0	47	0	2	0	0	1	0	0	2	1	57.5	1.6	22.46	0	76	80	1	0.5	0	0	0	1	1	0	2	1	1	46	2	1	1	0	57.5	1	1	2	0	0	1	0	0	0	0	0	0	1	1	2
617	1	47	0	0	1	0	0	0	0	1	1	65	1.63	24.46	1	76	80	1	0.5	0	0	0	1	1	0	2	1	1	44	1	3	1	0	60	0.9	1	1	0	1	0	0	0	0	0	0	0	0	1	2
618	0	59	1	2	0	0	1	0	0	1	0	47	1.6	18.36	0	65	77	0.8	0.4	0	0	0	0	0	0	2	1	1	46	2	13	1	0	47	1	0	1	0	1	0	0	0	0	0	0	0	0	0	1
619	1	62	2	3	0	0	0	1	0	0	0	47	1.6	18.36	0	65	77	0.8	0.4	0	0	0	0	0	0	2	1	1	46	2	16	1	0	47	1	0	1	0	1	0	0	0	0	0	0	0	0	0	1
620	0	54	1	1	0	1	0	0	0	0	0	52	1.6	20.31	0	74	78	0.9	0.5	0	0	0	0	0	0	2	2	1	53	3	1	3	2	50	1	0	3	0	0	0	1	0	0	0	0	0	1	0	2
621	1	67	2	4	0	0	0	0	1	1	2	55	1.58	22.03	0	80	93	0.9	0.5	0	0	0	0	0	0	2	2	1	52	3	15	1	0	55	1	0	6	0	0	0	0	0	0	1	0	0	0	0	0
622	1	60	1	0	1	0	0	0	0	1	0	63	1.68	22.32	0	83	89	0.9	0.5	0	0	0	0	0	0	2	1	2	46	2	14	1	0	65	1	1	7	0	0	0	0	0	0	0	1	0	0	0	2
623	0	66	2	1	0	1	0	0	0	0	0	50	1.56	20.55	0	84	86	1	0.5	0	0	0	0	0	0	2	2	1	51	3	15	2	0	55	1.1	1	1	0	1	0	0	0	0	0	0	0	0	0	1
624	0	54	1	4	0	0	0	0	1	0	0	63	1.64	23.42	1	87	95	0.9	0.5	0	0	0	1	0	0	2	1	1	50	2	4	3	1	55	0.9	1	2	0	0	1	0	0	0	0	0	0	1	0	1
625	0	69	2	0	1	0	0	0	0	1	1	63	1.64	23.42	1	78	85	0.9	0.5	0	0	0	1	0	0	2	1	1	56	4	13	2	1	62.5	1	1	1	0	1	0	0	0	0	0	0	0	0	1	2
626	1	53	1	0	1	0	0	0	0	1	0	65	1.62	24.77	1	80	88	0.9	0.5	0	0	0	1	0	0	2	1	1	51	3	2	2	1	60	0.9	1	1	0	1	0	0	0	0	0	0	0	1	1	2
627	0	53	1	3	0	0	0	1	0	1	0	48	1.68	17.01	0	84	89	0.9	0.5	0	0	0	0	0	0	2	2	1	49	2	4	1	1	48	1	1	6	0	0	0	0	0	0	1	0	0	1	1	2
628	1	61	2	4	0	0	0	0	1	0	0	62	1.56	25.48	1	79	86	0.9	0.5	0	0	0	0	0	0	2	1	1	53	3	8	1	0	60	1	1	4	0	0	0	0	1	0	0	0	0	0	0	2
629	1	59	1	4	0	0	0	0	1	0	0	62	1.56	25.48	1	87	95	0.9	0.6	0	0	0	0	0	0	2	1	1	54	3	5	1	0	60	1	1	4	0	0	0	0	1	0	0	0	0	0	0	2
630	1	55	1	4	0	0	0	0	1	0	0	60	1.6	23.44	1	84	89	0.9	0.5	0	0	0	0	0	0	2	1	1	54	3	1	1	0	60	1	1	4	0	0	0	0	1	0	0	0	0	1	0	2
631	0	52	1	2	0	0	1	0	0	1	1	55	1.6	21.48	0	76	94	0.8	0.5	0	0	0	0	0	0	2	1	1	44	1	8	2	0	61	1.1	1	1	0	1	0	0	0	0	0	0	0	1	0	0
632	0	56	1	1	0	1	0	0	0	1	1	57	1.58	22.83	0	81	89	0.9	0.5	0	0	0	0	0	0	2	2	1	54	3	2	1	0	60	1.1	1	1	0	1	0	0	0	0	0	0	0	0	1	2
633	0	68	2	1	0	1	0	0	0	1	1	63	1.66	22.86	0	82	88	0.9	0.5	0	0	0	0	0	0	2	2	1	52	3	16	1	0	67	1.1	1	1	0	1	0	0	0	0	0	0	0	0	1	2
634	1	70	2	0	1	0	0	0	0	0	0	56	1.58	22.43	0	101	96	1.1	0.6	1	0	0	0	1	0	2	2	1	53	3	17	1	0	56	1	1	1	0	1	0	0	0	0	0	0	0	1	1	1
635	1	62	2	0	1	0	0	0	0	1	0	77.5	1.62	29.53	1	103	110	0.9	0.6	0	0	1	1	0	1	1	2	1	52	3	10	2	1	68	0.9	0	6	0	0	0	0	0	0	1	0	0	2	0	0
636	1	69	2	2	0	0	1	0	0	2	0	68	1.62	25.91	1	80	90	0.9	0.5	0	0	1	1	0	0	2	1	1	53	3	16	2	1	70	1	0	6	0	0	0	0	0	0	1	0	0	1	0	0
637	0	57	1	2	0	0	1	0	0	2	0	54	1.58	21.63	0	80	94	0.9	0.5	0	0	0	0	0	0	2	1	1	50	2	7	2	1	57	1.1	1	2	0	0	1	0	0	0	0	0	0	1	0	1
638	1	54	1	2	0	0	1	0	0	1	1	54	1.58	21.63	0	80	94	0.9	0.5	0	0	0	0	0	0	2	1	1	50	2	4	2	1	57	1.1	1	2	0	0	1	0	0	0	0	0	0	1	0	1
639	0	72	3	3	0	0	0	1	0	0	0	42.5	1.57	17.24	0	98	101	1	0.6	0	0	0	0	0	0	2	1	1	48	2	24	3	1	50	1.2	2	7	0	0	0	0	0	0	0	1	0	2	0	2
640	1	61	2	3	0	0	0	1	0	0	0	65	1.55	27.06	1	102	111	0.9	0.7	1	0	0	1	1	0	1	2	1	47	2	14	2	1	60	0.9	1	3	0	0	0	1	0	0	0	0	0	0	0	2
641	1	70	2	0	1	0	0	0	0	1	0	70	1.55	29.14	1	108	155	0.7	0.7	0	0	1	0	1	0	2	2	2	50	2	20	2	0	70	1	1	7	0	0	0	0	0	0	0	1	0	2	1	2
642	0	75	3	2	0	0	1	0	0	2	0	55	1.6	21.48	0	85	91	0.9	0.5	1	1	0	0	0	0	2	1	2	49	2	26	2	0	60	1.1	2	3	0	0	0	1	0	0	0	0	0	0	0	1
643	0	50	0	2	0	0	1	0	0	2	0	61	1.62	23.24	1	82	93	0.9	0.5	0	0	0	0	0	0	2	1	1	49	2	1	2	0	58	1	1	5	0	0	0	0	0	1	0	0	0	0	0	2
644	1	60	1	2	0	0	1	0	0	2	0	70	1.64	26.03	1	100	106	0.9	0.6	0	0	0	1	0	1	1	2	1	49	2	11	4	3	75	1.1	1	1	0	1	0	0	0	0	0	0	0	0	0	2
645	1	50	0	2	0	0	1	0	0	1	0	56	1.62	21.34	0	83	95	0.9	0.5	0	0	0	0	0	0	2	1	1	49	2	1	3	1	53	0.9	1	5	0	0	0	0	0	1	0	0	0	1	0	2
646	0	58	1	4	0	0	0	0	1	1	0	60	1.65	22.04	0	87	95	0.9	0.5	0	0	0	0	0	0	2	1	1	46	2	12	2	2	54	0.9	0	4	0	0	0	0	1	0	0	0	0	2	0	1
647	0	64	2	4	0	0	0	0	1	1	0	60	1.65	22.04	0	87	95	0.9	0.5	0	0	0	0	0	0	2	1	1	46	2	18	2	2	54	0.9	0	4	0	0	0	0	1	0	0	0	0	2	0	1
648	1	62	2	0	1	0	0	0	0	1	0	55	1.65	20.2	0	80	91	0.9	0.5	0	0	0	1	1	0	2	2	1	51	3	11	3	2	55	1	0	6	0	0	0	0	0	0	1	0	0	1	1	1
649	1	61	2	0	1	0	0	0	0	1	1	50	1.65	18.37	0	81.5	93.5	0.9	0.5	0	0	0	0	1	0	2	2	2	51	3	10	3	2	55	1.1	1	7	0	0	0	0	0	0	0	1	0	1	2	1
650	0	54	1	4	0	0	0	0	1	0	1	55	1.65	20.2	0	66	92	0.7	0.4	0	0	0	0	0	0	2	2	1	45	1	9	2	0	50	0.9	0	1	0	1	0	0	0	0	0	0	0	2	1	0
651	1	54	1	1	0	1	0	0	0	1	0	74	1.55	30.8	1	123	118	1	0.8	0	0	2	1	1	0	1	2	1	49	2	5	2	1	70	0.9	0	4	0	0	0	0	1	0	0	0	0	1	1	2
652	1	56	1	4	0	0	0	0	1	1	0	70	1.58	28.04	1	88	102	0.9	0.6	0	0	0	0	0	0	2	2	1	52	3	4	2	1	54	0.8	0	0	1	0	0	0	0	0	0	0	0	0	0	1
653	0	52	1	2	0	0	1	0	0	2	0	65	1.6	25.39	1	89	95	0.9	0.6	0	0	0	0	0	0	2	1	1	51	3	1	2	1	62	1	2	2	0	0	1	0	0	0	0	0	0	1	0	1
654	1	66	2	4	0	0	0	0	1	0	0	72	1.7	24.91	1	100	104	1	0.6	0	0	0	0	0	0	1	1	1	50	2	16	2	0	65	0.9	0	3	0	0	0	1	0	0	0	0	0	0	0	0
655	0	59	1	1	0	1	0	0	0	0	0	65	1.6	25.39	1	96	102	0.9	0.6	0	0	0	0	0	0	1	2	1	49	2	10	2	1	60	0.9	1	3	0	0	0	1	0	0	0	0	0	1	1	2
656	1	60	1	4	0	0	0	0	1	2	0	65	1.62	24.77	1	78	84	0.9	0.5	0	0	1	1	0	0	2	1	1	48	2	12	2	1	65	1	0	2	0	0	1	0	0	0	0	0	0	1	1	1
657	1	56	1	0	1	0	0	0	0	0	0	60	1.62	22.86	0	102	98	1	0.6	0	0	1	1	0	0	1	1	1	50	2	6	3	1	65	1.1	0	2	0	0	1	0	0	0	0	0	0	1	1	1
658	0	52	1	2	0	0	1	0	0	0	0	55	1.55	22.89	0	83	90	0.9	0.5	0	0	0	0	0	0	2	1	1	50	2	2	1	0	54	1	2	4	0	0	0	0	1	0	0	0	0	1	0	2
659	0	65	2	1	0	1	0	0	0	0	0	63	1.62	24.01	1	86	97	0.9	0.5	0	0	0	0	0	0	2	2	1	49	2	16	1	0	50	0.8	1	1	0	1	0	0	0	0	0	0	0	1	0	1
660	0	58	1	2	0	0	1	0	0	2	0	56	1.69	19.61	0	86	93	0.9	0.5	0	0	0	0	0	0	2	2	1	47	2	11	2	1	55	1	3	6	0	0	0	0	0	0	1	0	0	2	2	2
661	0	65	2	3	0	0	0	1	0	0	0	50	1.55	20.81	0	95	89	1.1	0.6	0	0	0	0	0	0	1	1	1	52	3	13	3	2	50	1	2	6	0	0	0	0	0	0	1	0	0	1	1	2
662	0	54	1	4	0	0	0	0	1	0	0	84	1.64	31.23	1	98	120	0.8	0.6	0	0	0	0	0	0	2	2	1	53	3	1	4	2	82	1	1	2	0	0	1	0	0	0	0	0	0	1	0	0
663	1	61	2	1	0	1	0	0	0	0	0	52	1.56	21.37	0	84	90	0.9	0.5	0	0	0	0	0	0	2	1	1	49	2	12	3	0	51	1	2	3	0	0	0	1	0	0	0	0	0	1	0	1
664	0	60	1	2	0	0	1	0	0	1	0	62	1.57	25.15	1	80	96	0.8	0.5	0	0	0	0	0	0	2	1	1	49	2	11	2	1	51	0.8	1	1	0	1	0	0	0	0	0	0	0	0	0	1
665	0	61	2	4	0	0	0	0	1	1	0	62	1.57	25.15	1	79	96	0.8	0.5	0	0	0	0	0	0	2	1	1	49	2	12	2	1	51	0.8	1	1	0	1	0	0	0	0	0	0	0	1	0	1
666	0	60	1	1	0	1	0	0	0	0	0	65	1.6	25.39	1	89	96	0.9	0.6	0	0	0	0	0	0	2	1	1	52	3	8	2	0	62	1	1	3	0	0	0	1	0	0	0	0	0	2	0	2
667	0	58	1	4	0	0	0	0	1	2	0	50	1.56	20.55	0	85	95	0.9	0.5	0	0	0	0	0	0	2	1	1	47	2	11	1	0	50	1	1	6	0	0	0	0	0	0	1	0	0	1	0	1
668	0	56	1	1	0	1	0	0	0	0	0	72	1.66	26.13	1	80	103	0.8	0.5	0	0	0	0	0	0	1	1	1	50	2	6	3	1	72	1	1	3	0	0	0	1	0	0	0	0	0	1	1	0
669	1	53	1	0	1	0	0	0	0	0	0	70	1.6	27.34	1	107	103	1	0.7	0	0	1	0	0	0	1	2	1	48	2	5	1	0	70	1	1	4	0	0	0	0	1	0	0	0	0	2	1	1
670	0	56	1	0	1	0	0	0	0	1	0	58	1.61	22.38	0	89	96	0.9	0.6	0	0	0	1	0	0	2	2	1	50	2	6	1	0	56	1	1	6	0	0	0	0	0	0	1	0	0	1	0	2
671	1	65	2	4	0	0	0	0	1	1	0	65	1.55	27.06	1	88	95	0.9	0.6	0	0	2	1	0	0	2	1	1	49	2	16	2	1	54	0.8	1	3	0	0	0	1	0	0	0	0	0	2	0	2
672	0	52	1	3	0	0	0	1	0	0	0	50	1.56	20.55	0	82	107	0.8	0.5	0	0	0	0	0	0	2	1	1	51	3	1	2	0	50	1	1	1	0	1	0	0	0	0	0	0	0	2	0	1
673	1	58	1	4	0	0	0	0	1	1	0	68	1.63	25.59	1	90	120	0.8	0.6	0	0	0	0	0	0	1	2	1	49	2	9	2	1	55	0.8	1	3	0	0	0	1	0	0	0	0	0	3	1	2
674	0	47	0	1	0	1	0	0	0	0	0	57	1.67	20.44	0	72	103	0.7	0.4	0	0	0	0	0	0	2	2	1	46	2	1	1	0	57	1	1	6	0	0	0	0	0	0	1	0	0	3	0	1
675	1	67	2	4	0	0	0	0	1	0	0	57	1.57	23.12	1	85	115	0.7	0.5	0	0	2	1	1	0	2	2	1	53	3	14	1	0	57	1	1	6	0	0	0	0	0	0	1	0	0	2	1	0
676	0	68	2	4	0	0	0	0	1	0	0	53	1.58	21.23	0	80	108	0.7	0.5	0	0	0	1	0	0	2	2	1	55	3	13	1	0	53	1	0	0	1	0	0	0	0	0	0	0	0	1	0	1
[truncated: 6 more columns]
