# Supplementary material for: Development and validation of a predictive nomogram for the risk of MAFLD in postmenopausal women
Source: Front Endocrinol (Lausanne). 2024 Aug 6;15:1334924. doi: 10.3389/fendo.2024.1334924 (PMC11334217; doi:10.3389/fendo.2024.1334924)
Supplement: Supplementary file 1 [file DataSheet_1.zip › Additional files/data11.csv]

group	mafld	age
1	0	57
1	0	58
1	0	53
1	0	55
1	0	71
1	0	57
1	1	64
1	0	51
1	1	60
1	0	54
1	1	50
1	0	63
1	0	54
1	0	59
1	0	69
1	0	56
1	0	61
1	1	51
1	1	61
1	0	56
1	0	60
1	0	57
1	1	67
1	1	67
1	0	60
1	0	62
1	0	58
1	0	58
1	1	60
1	0	56
1	0	58
1	0	58
1	0	54
1	1	63
1	0	50
1	0	57
1	0	57
1	0	50
1	0	74
1	0	54
1	0	76
1	0	65
1	0	69
1	0	66
1	0	78
1	0	49
1	0	59
1	0	55
1	0	68
1	0	60
1	0	69
1	0	71
1	0	51
1	0	68
1	1	56
1	0	57
1	0	55
1	0	60
1	0	58
1	0	55
1	1	57
1	1	54
1	0	59
1	1	53
1	0	56
1	0	53
1	1	58
1	1	58
1	1	67
1	1	53
1	1	57
1	1	57
1	1	55
1	0	67
1	0	63
1	0	58
1	0	55
1	0	54
1	0	64
1	0	61
1	0	53
1	1	60
1	1	68
1	1	73
1	0	76
1	0	57
1	1	60
1	0	66
1	0	53
1	0	71
1	0	68
1	1	51
1	1	57
1	0	60
1	0	66
1	1	53
1	0	47
1	0	60
1	0	61
1	1	55
1	1	54
1	1	79
1	0	66
1	0	60
1	0	60
1	0	61
1	1	50
1	0	61
1	0	50
1	0	60
1	1	63
1	0	52
1	1	52
1	1	52
1	0	52
1	1	60
1	1	63
1	0	69
1	0	68
1	0	53
1	0	60
1	0	59
1	1	53
1	1	58
1	1	53
1	0	53
1	1	56
1	1	49
1	0	56
1	1	67
1	1	54
1	1	64
1	0	63
1	0	57
1	0	62
1	0	70
1	1	59
1	1	72
1	1	50
1	0	59
1	0	58
1	0	49
1	0	51
1	1	53
1	1	56
1	1	55
1	0	61
1	1	60
1	1	51
1	1	50
1	1	69
1	0	60
1	0	62
1	0	66
1	1	74
1	0	58
1	0	67
1	0	61
1	0	63
1	0	59
1	0	52
1	0	54
1	0	55
1	0	66
1	0	58
1	0	67
1	0	60
1	0	55
1	0	54
1	1	68
1	1	68
1	1	57
1	0	72
1	1	60
1	1	47
1	0	54
1	0	56
1	0	55
1	0	54
1	0	57
1	1	57
1	0	67
1	0	58
1	0	65
1	0	55
1	0	54
1	1	68
1	1	53
1	1	70
1	0	59
1	0	60
1	1	50
1	0	56
1	0	66
1	0	65
1	0	67
1	0	56
1	0	57
1	0	62
1	0	57
1	1	67
1	0	63
1	0	69
1	0	60
1	0	62
1	0	64
1	0	57
1	1	61
1	0	56
1	0	54
1	0	70
1	0	58
1	1	61
1	0	60
1	1	65
1	0	61
1	1	60
1	0	56
1	1	52
1	0	56
1	0	63
1	1	60
1	1	63
1	0	58
1	0	55
1	0	70
1	0	53
1	0	67
1	0	59
1	0	68
1	1	69
1	0	61
1	1	68
1	0	64
1	1	56
1	0	68
1	0	58
1	0	50
1	0	66
1	0	54
1	0	60
1	1	59
1	0	58
1	0	59
1	0	57
1	0	52
1	1	61
1	0	77
1	1	60
1	1	61
1	0	57
1	1	49
1	1	49
1	1	59
1	0	63
1	0	53
1	0	53
1	1	55
1	0	61
1	0	56
1	1	74
1	0	60
1	0	75
1	1	63
1	0	70
1	0	65
0	0	61
0	0	61
0	0	57
0	0	66
0	1	52
0	0	64
0	0	56
0	0	69
0	0	55
0	0	70
0	0	57
0	1	62
0	1	53
0	0	58
0	1	58
0	0	54
0	0	69
0	0	52
0	0	63
0	1	83
0	1	68
0	0	69
0	1	54
0	1	57
0	0	56
0	0	75
0	0	69
0	1	77
0	0	57
0	0	66
0	0	53
0	0	65
0	0	57
0	1	56
0	0	62
0	1	54
0	0	60
0	0	59
0	0	63
0	0	56
0	1	60
0	1	63
0	1	63
0	1	67
0	0	59
0	1	69
0	0	59
0	0	63
0	0	53
0	1	59
0	0	55
0	0	58
0	0	63
0	1	55
0	0	57
0	0	59
0	0	52
0	0	54
0	0	58
0	0	71
0	1	61
0	1	70
0	0	52
0	1	67
0	0	54
0	0	54
0	0	74
0	0	70
0	0	62
0	0	58
0	0	51
0	0	65
0	1	71
0	1	56
0	0	68
0	1	62
0	0	59
0	0	74
0	0	56
0	1	54
0	1	57
0	0	59
0	0	55
0	0	58
0	1	55
0	1	56
0	1	59
0	1	73
0	1	63
0	0	65
0	1	54
0	1	50
0	1	60
0	0	51
0	0	63
0	0	52
0	0	58
0	1	50
0	1	57
0	1	67
0	1	68
0	0	54
0	0	60
0	1	58
0	1	70
0	1	59
0	1	59
0	1	56
0	0	60
0	0	63
0	1	69
0	0	59
0	1	53
0	1	53
0	0	44
0	0	50
0	0	56
0	0	52
0	0	77
0	0	62
0	0	51
0	0	48
0	0	56
0	0	57
0	1	61
0	0	57
0	0	66
0	0	51
0	0	50
0	1	64
0	0	57
0	0	50
0	0	53
0	0	53
0	0	59
0	0	59
0	0	73
0	1	57
0	0	75
0	0	54
0	0	66
0	0	57
0	1	54
0	0	57
0	1	74
0	0	53
0	1	60
0	0	69
0	1	65
0	1	57
0	1	56
0	1	66
0	0	66
0	0	64
0	0	54
0	0	51
0	0	50
0	1	62
0	0	57
0	0	53
0	0	58
0	0	62
0	1	50
0	0	62
0	0	59
0	0	57
0	0	60
0	0	59
0	0	70
0	0	58
0	0	62
0	0	54
0	0	54
0	1	61
0	1	61
0	0	51
0	1	68
0	1	69
0	1	72
0	1	53
0	0	68
0	0	59
0	0	62
0	0	52
0	0	49
0	0	53
0	0	65
0	0	63
0	0	57
0	0	58
0	1	68
0	0	52
0	0	51
0	0	62
0	0	54
0	0	66
0	0	66
0	1	60
0	1	69
0	1	52
0	0	55
0	1	65
0	1	65
0	0	70
0	1	63
0	1	47
0	0	59
0	0	62
0	1	55
0	0	72
0	0	51
0	0	63
0	1	54
0	0	56
0	0	56
0	1	64
0	1	63
0	1	55
0	0	61
0	0	68
0	0	55
0	1	64
0	0	54
0	1	61
0	0	55
0	0	69
0	0	63
0	1	64
0	1	59
0	0	61
0	1	64
0	1	52
0	0	68
0	0	61
0	0	66
0	1	74
0	0	61
0	1	58
0	0	70
0	1	66
0	0	69
0	0	68
0	0	55
0	1	72
0	1	54
0	0	63
0	0	54
0	1	68
0	0	55
0	0	55
0	0	66
0	0	58
0	0	56
0	0	66
0	1	67
0	0	51
0	0	53
0	0	58
0	1	59
0	1	52
0	0	66
0	0	48
0	0	61
0	0	56
0	0	70
0	0	52
0	0	60
0	0	53
0	0	67
0	0	59
0	1	54
0	0	58
0	0	58
0	0	70
0	0	62
0	1	68
0	0	62
0	1	51
0	1	56
0	0	65
0	1	53
0	1	61
0	1	72
0	0	58
0	1	70
0	1	77
0	1	66
0	1	68
0	1	59
0	0	52
0	1	65
0	0	59
0	0	52
0	0	64
0	0	50
0	1	52
0	0	52
0	1	51
0	1	51
0	0	54
0	0	55
0	0	56
0	0	61
0	1	71
0	0	57
0	1	63
0	0	66
0	1	56
0	0	68
0	1	72
0	1	64
0	0	47
0	0	53
0	0	52
0	0	52
0	1	64
0	0	55
0	0	54
0	1	64
0	0	68
0	0	54
0	0	63
0	0	69
0	0	52
0	0	48
0	0	61
0	0	56
0	0	52
0	0	53
0	0	61
0	0	52
0	0	56
0	0	56
0	0	60
0	0	51
0	0	62
0	0	66
0	1	50
0	1	48
0	1	66
0	0	53
0	0	65
0	1	63
0	0	70
0	0	58
0	1	72
0	1	63
0	0	55
0	0	56
0	0	61
0	0	48
0	1	58
0	0	57
0	1	53
0	1	56
0	0	56
0	1	60
0	1	71
0	0	57
0	0	54
0	1	70
0	0	59
0	0	59
0	1	52
0	0	55
0	0	66
0	0	53
0	0	60
0	0	55
0	0	54
0	0	58
0	1	47
0	0	63
0	1	61
0	0	51
0	1	53
0	0	53
0	0	62
0	0	58
0	0	48
0	0	63
0	0	63
0	0	56
0	0	73
0	0	68
0	1	56
0	1	55
0	0	53
0	0	65
0	0	62
0	0	53
0	0	65
0	1	60
0	0	50
0	0	65
0	0	55
0	1	61
0	0	61
0	0	71
0	0	53
0	0	73
0	0	74
0	1	55
0	0	51
0	0	62
0	0	50
0	0	64
0	0	59
0	1	58
0	0	49
0	0	57
0	1	72
0	0	65
0	1	47
0	0	61
0	1	75
0	1	65
0	0	62
0	0	55
0	0	65
0	1	56
0	0	54
0	0	54
0	0	69
0	0	64
0	1	58
0	1	55
0	0	58
0	0	52
0	0	61
0	0	55
0	1	72
0	0	55
0	1	55
0	1	69
0	0	57
0	1	66
0	0	63
0	1	53
0	1	50
0	1	68
0	0	66
0	1	61
0	0	62
0	0	53
0	0	56
0	0	65
0	1	48
0	0	53
0	1	65
0	0	81
0	0	49
0	0	64
0	0	58
0	0	63
0	0	73
0	0	64
0	0	59
0	1	68
0	0	57
0	1	69
0	1	59
0	1	72
0	0	52
0	0	64
0	1	60
0	0	57
0	0	60
0	0	56
0	0	56
0	0	58
0	0	57
0	1	51
0	0	53
0	0	64
0	0	63
0	1	56
0	0	73
0	0	60
0	0	59
0	0	60
0	0	71
0	0	61
0	1	68
0	0	52
0	0	65
0	0	53
0	0	57
0	0	55
0	0	59
0	1	72
0	0	52
0	0	58
0	1	64
0	0	58
0	0	55
0	0	60
0	0	58
0	1	61
0	0	53
0	0	64
0	0	62
0	0	60
0	0	50
0	0	59
0	1	54
0	0	60
0	1	67
0	0	55
0	1	59
0	0	66
0	0	59
0	1	61
0	1	61
0	0	61
0	0	63
0	1	58
0	0	57
0	0	66
0	0	68
0	0	57
0	0	66
0	1	59
0	0	58
0	0	61
0	0	59
0	0	46
0	1	59
0	0	67
0	1	64
0	0	65
0	0	43
0	0	49
0	1	62
0	0	52
0	0	54
0	0	63
0	0	54
0	0	53
0	0	61
0	1	55
0	0	65
0	0	59
0	0	60
0	0	59
0	0	69
0	1	56
0	1	56
0	0	58
0	0	54
0	0	64
0	1	59
0	0	63
0	0	63
0	0	64
0	0	65
0	1	53
0	1	56
0	1	67
0	1	59
0	0	59
0	0	60
0	0	59
0	0	60
0	0	42
0	1	62
0	1	67
0	1	73
0	1	57
0	0	47
0	0	50
0	1	65
0	1	61
0	1	62
0	1	61
0	0	65
0	0	55
0	0	58
0	0	52
0	0	64
0	0	66
0	0	67
0	0	56
0	0	64
0	0	64
0	0	65
0	0	63
0	0	55
0	1	52
0	0	68
0	0	63
0	0	59
0	1	53
0	0	52
0	0	54
0	0	58
0	1	62
0	0	60
0	1	58
0	1	68
0	0	64
0	0	48
0	0	60
0	0	55
0	0	53
0	0	60
0	0	66
0	0	68
0	0	53
0	0	57
0	1	57
0	0	50
0	1	67
0	0	59
0	1	80
0	0	47
0	1	47
0	0	59
0	1	62
0	0	54
0	1	67
0	1	60
0	0	66
0	0	54
0	0	69
0	1	53
0	0	53
0	1	61
0	1	59
0	1	55
0	0	52
0	0	56
0	0	68
0	1	70
0	1	62
0	1	69
0	0	57
0	1	54
0	0	72
0	1	61
0	1	70
0	0	75
0	0	50
0	1	60
0	1	50
0	0	58
0	0	64
0	1	62
0	1	61
0	0	54
0	1	54
0	1	56
0	0	52
0	1	66
0	0	59
0	1	60
0	1	56
0	0	52
0	0	65
0	0	58
0	0	65
0	0	54
0	1	61
0	0	60
0	0	61
0	0	60
0	0	58
0	0	56
0	1	53
0	0	56
0	1	65
0	0	52
0	1	58
0	0	47
0	1	67
0	0	68
