# Supplementary material for: Development and validation of a predictive nomogram for the risk of MAFLD in postmenopausal women
Source: Front Endocrinol (Lausanne). 2024 Aug 6;15:1334924. doi: 10.3389/fendo.2024.1334924 (PMC11334217; doi:10.3389/fendo.2024.1334924)
Supplement: Supplementary file 1 [file DataSheet_1.zip › Additional files/datanew.csv]

number	mafld	age	age_l	job	Worker	jobjw	jobzy	jobnm	jobqt	edu	exercise	weight	height	bmi	BMI	waist	hipline	Waist_to_hip ratio	w_hight	smoke	alcohol	Hypertension	Hyperlipidemia	Diabetes	Hyperuricemia	m_age	m_time	m_interval	pausimenia	p-l	p_time	pregnancy	Abortion times	p_weight	pw_w	pittsbrugh	body	HAM_A	depressed	staple	vegetable	fruit	Meat intake	milk	sugar	Processed meat intake
1	0	57	1	2	0	0	1	0	0	2	0	48	1.6	18.75	0	82	107	0.8	0.5	0	0	0	0	0	0	2	1	1	50	2	7	2	0	58	1.2	2	6	0	0	0	0	0	2	0	0	0
2	0	58	1	2	0	0	1	0	0	1	0	59	1.6	23.05	1	84	93	0.9	0.5	0	0	0	0	0	0	2	1	1	49	2	9	2	0	56	0.9	1	4	1	0	1	0	0	2	0	0	0
3	0	53	1	0	1	0	0	0	0	2	0	55	1.58	22.03	0	72.5	87	0.8	0.4	0	0	0	0	0	0	2	1	1	49	3	4	2	0	48	0.9	0	2	1	0	1	0	0	2	0	0	0
4	0	55	1	1	0	1	0	0	0	0	0	49	1.59	19.38	0	86	97	0.9	0.5	0	0	0	0	0	0	2	1	1	50	2	5	2	0	60	1.2	0	6	0	0	1	0	0	2	1	0	1
5	0	71	3	0	1	0	0	0	0	0	0	54	1.56	22.19	0	95	98	1	0.6	0	0	0	0	0	0	2	0	1	53	3	18	2	1	60	1.1	0	1	0	0	0	0	0	2	0	0	1
6	0	57	1	2	0	0	1	0	0	1	0	60	1.63	22.58	0	86	97	0.9	0.5	0	0	0	0	0	0	2	2	1	51	3	6	2	0	60	1	1	7	1	1	1	0	0	2	0	0	1
7	1	64	2	4	0	0	0	0	1	0	0	60	1.63	22.58	0	95	102	0.9	0.6	0	0	0	0	0	0	2	2	1	51	3	13	2	0	60	1	1	7	1	1	1	0	0	2	0	0	1
8	0	51	1	2	0	0	1	0	0	1	0	63	1.58	25.24	1	100	115	0.9	0.6	0	0	0	0	0	0	2	2	1	46	2	5	2	1	63	1	0	4	1	0	2	0	0	2	0	0	1
9	1	60	1	1	0	1	0	0	0	0	0	60	1.55	24.97	1	78	87	0.9	0.5	0	0	1	1	1	1	1	2	1	45	1	15	3	1	57	1	1	7	1	0	2	0	0	2	0	0	1
10	0	54	1	3	0	0	0	1	0	0	1	62.5	1.58	25.04	1	70	81	0.9	0.4	0	0	0	1	0	0	2	2	1	47	2	7	2	0	65	1	2	2	1	1	2	0	0	2	0	0	1
11	1	50	0	4	0	0	0	0	1	1	0	62.5	1.58	25.04	1	89	93	1	0.6	0	0	0	1	0	0	2	2	1	47	2	3	2	0	65	1	2	2	1	1	2	0	0	2	0	0	0
12	0	63	2	2	0	0	1	0	0	2	0	54	1.57	21.91	0	84	95	0.9	0.5	0	0	0	1	0	0	2	2	2	51	3	12	2	1	60	1.1	0	7	0	0	2	0	0	2	0	0	1
13	0	54	1	2	0	0	1	0	0	1	0	54	1.57	21.91	0	76	88	0.9	0.5	0	0	0	1	0	0	2	2	2	51	3	3	2	1	60	1.1	0	7	0	0	2	0	0	2	0	0	1
14	0	59	1	3	0	0	0	1	0	0	0	75	1.6	29.3	1	66	92	0.7	0.4	0	0	0	1	0	0	2	1	1	50	2	9	2	0	75	1	0	7	0	0	1	0	0	2	0	0	1
15	0	69	2	1	0	1	0	0	0	0	1	58	1.58	23.23	1	72	103	0.7	0.4	0	0	0	0	1	1	2	1	1	50	2	19	2	1	50	0.9	1	2	1	0	2	0	0	2	0	0	1
16	0	56	1	1	0	1	0	0	0	1	0	45	1.55	18.73	0	85	95	0.9	0.5	0	0	0	0	0	0	2	2	1	53	3	3	4	3	47.5	1.1	0	3	0	0	1	0	0	2	0	0	1
17	0	61	2	1	0	1	0	0	0	0	0	55	1.68	19.49	0	76	93	0.8	0.5	0	0	0	0	0	0	2	2	2	58	4	3	2	1	60	1.1	2	1	0	0	2	0	0	2	0	0	1
18	1	51	1	1	0	1	0	0	0	0	0	70	1.65	25.71	1	107	103	1	0.7	0	0	0	0	0	0	2	1	2	50	2	1	1	0	60	0.9	1	7	1	0	2	0	0	0	0	0	0
19	1	61	2	1	0	1	0	0	0	0	0	65	1.65	23.88	1	123	118	1	0.8	0	0	0	0	0	0	2	1	2	50	2	11	1	0	60	0.9	1	7	1	0	2	0	0	0	0	0	0
20	0	56	1	4	0	0	0	0	1	0	0	58	1.63	21.83	0	90	106	0.8	0.6	0	0	0	0	1	0	2	1	1	49	2	7	2	0	65	1.1	0	1	1	0	0	0	0	2	0	0	1
21	0	60	1	1	0	1	0	0	0	0	0	66	1.63	24.84	1	80	108	0.7	0.5	0	0	0	0	1	0	2	1	1	49	2	11	2	0	65	1	0	1	1	0	0	0	0	2	0	0	1
22	0	57	1	4	0	0	0	0	1	0	0	60	1.58	24.03	1	92	110	0.8	0.6	0	0	0	0	0	0	2	1	1	50	2	7	3	0	60	1	1	2	1	1	2	0	0	2	0	0	1
23	1	67	2	3	0	0	0	1	0	0	0	60	1.58	24.03	1	95	120	0.8	0.6	0	0	0	0	0	0	2	1	0	50	2	17	3	0	60	1	1	2	1	1	2	0	0	2	0	0	1
24	1	67	2	3	0	0	0	1	0	0	0	60	1.58	24.03	1	90	120	0.8	0.6	0	0	0	0	0	0	2	1	0	50	2	17	3	0	60	1	1	2	1	1	2	0	0	2	0	0	1
25	0	60	1	1	0	1	0	0	0	0	0	55	1.5	24.44	1	85	98	0.9	0.5	0	0	0	0	0	0	2	1	1	48	2	12	1	0	63	1.1	0	6	0	0	1	0	0	2	0	0	1
26	0	62	2	3	0	0	0	1	0	0	0	65	1.62	24.77	1	80	95	0.8	0.5	0	0	0	0	0	0	2	1	1	48	2	14	0	0	56	0.9	1	1	1	0	1	0	0	2	0	0	0
27	0	58	1	4	0	0	0	0	1	0	0	58	1.6	22.66	0	78	92	0.8	0.5	0	0	0	0	0	0	2	2	1	52	3	6	2	0	58	1	1	7	1	0	1	0	0	2	0	0	1
28	0	58	1	4	0	0	0	0	1	1	0	58	1.6	22.66	0	76	90	0.8	0.5	0	0	0	0	0	0	2	2	1	52	3	6	2	0	58	1	1	7	1	0	1	0	0	2	0	0	1
29	1	60	1	4	0	0	0	0	1	1	0	58	1.6	22.66	0	95	106	0.9	0.6	0	0	0	0	0	0	2	2	1	52	3	8	2	0	58	1	1	7	1	0	1	0	0	2	0	0	1
30	0	56	1	1	0	1	0	0	0	2	0	50	1.62	19.05	0	76	98	0.8	0.5	0	0	0	0	0	0	2	0	0	48	2	8	1	0	50	1	0	7	0	0	1	0	0	2	0	0	1
31	0	58	1	1	0	1	0	0	0	2	0	50	1.62	19.05	0	74	91	0.8	0.4	0	0	0	0	0	0	2	0	0	48	2	10	1	0	50	1	0	7	0	0	1	0	0	2	0	0	1
32	0	58	1	2	0	0	1	0	0	0	0	50	1.58	20.03	0	72	90	0.8	0.4	0	0	0	0	0	0	2	1	1	52	3	6	1	0	50	1	0	7	1	0	1	0	0	2	0	0	1
33	0	54	1	2	0	0	1	0	0	0	0	50	1.56	20.55	0	98	101	1	0.6	0	0	0	0	0	0	2	1	1	52	3	2	1	0	50	1	0	7	1	0	1	0	0	2	0	0	1
34	1	63	2	1	0	1	0	0	0	0	0	54	1.56	22.19	0	80	88	0.9	0.5	0	0	0	0	0	0	2	1	0	48	2	15	1	0	55	1	0	7	1	1	1	0	0	2	0	0	1
35	0	50	0	3	0	0	0	1	0	0	0	54	1.5	24	1	70	89	0.8	0.4	0	0	0	0	0	0	2	1	1	48	2	2	2	0	50	0.9	1	7	0	0	1	0	0	2	0	0	1
36	0	57	1	2	0	0	1	0	0	1	0	52.5	1.6	20.51	0	75	88	0.9	0.5	0	0	0	1	0	0	2	2	1	53	3	4	1	0	50	1	1	7	2	1	1	0	0	2	0	0	1
37	0	57	1	2	0	0	1	0	0	1	0	60	1.7	20.76	0	71	90	0.8	0.5	0	0	0	1	0	0	2	2	1	53	3	4	1	0	60	1	1	7	2	1	1	0	0	2	0	0	1
38	0	50	0	2	0	0	1	0	0	0	0	59	1.65	21.67	0	89	98	0.9	0.6	0	0	0	0	0	0	2	1	1	48	2	2	2	1	55	0.9	1	2	3	2	2	0	1	2	0	0	0
39	0	74	3	4	0	0	0	0	1	0	0	58	1.56	23.83	1	80	95	0.8	0.5	1	3	1	0	0	0	2	2	0	52	3	22	4	3	56	1	0	1	0	0	1	0	0	0	0	0	0
40	0	54	1	3	0	0	0	1	0	0	0	50.5	1.58	20.23	0	80	94	0.9	0.5	0	0	0	0	0	0	1	1	1	54	3	0	3	1	50	1	0	7	0	0	2	0	0	0	0	0	0
41	0	76	3	4	0	0	0	0	1	1	0	45	1.5	20	0	76	90	0.8	0.5	0	0	0	0	0	0	2	2	1	50	2	26	3	0	45	1	0	6	0	0	1	0	0	0	0	0	0
42	0	65	2	1	0	1	0	0	0	1	0	60	1.65	22.04	0	70	93	0.8	0.4	0	0	0	0	0	0	2	1	1	52	3	13	2	1	60	1	0	1	0	0	1	0	0	0	0	0	0
43	0	69	2	2	0	0	1	0	0	0	0	53	1.62	20.2	0	70	92	0.8	0.4	0	0	0	0	0	0	2	2	1	47	2	22	1	0	50	0.9	0	7	1	0	1	0	0	0	0	0	0
44	0	66	2	2	0	0	1	0	0	0	0	55	1.58	22.03	0	80	97	0.8	0.5	0	0	0	1	0	0	2	2	1	47	2	19	1	0	55	1	0	7	1	0	1	0	0	0	0	0	0
45	0	78	3	2	0	0	1	0	0	0	0	55	1.58	22.03	0	82	99	0.8	0.5	0	0	0	1	0	0	2	2	1	47	2	31	1	0	55	1	0	7	1	0	1	0	0	0	0	0	0
46	0	49	0	2	0	0	1	0	0	2	0	52	1.56	21.37	0	67	89	0.8	0.4	0	0	0	0	1	0	2	1	1	47	2	2	2	0	50	1	0	7	1	0	1	0	0	0	0	0	0
47	0	59	1	4	0	0	0	0	1	2	0	52	1.55	21.64	0	83	100	0.8	0.5	0	0	0	0	1	0	2	1	1	47	2	12	2	0	50	1	0	7	1	0	1	0	0	0	0	0	0
48	0	55	1	2	0	0	1	0	0	1	0	50	1.56	20.55	0	67	88	0.8	0.4	0	0	0	0	1	0	2	1	1	49	2	6	2	0	50	1	0	7	1	0	1	0	0	0	0	0	0
49	0	68	2	2	0	0	1	0	0	1	0	60	1.48	27.39	1	63	90	0.7	0.4	0	0	1	0	0	0	2	1	1	53	3	15	2	0	60	1	1	7	1	0	1	0	0	0	0	0	0
50	0	60	1	2	0	0	1	0	0	1	0	45	1.5	20	0	90	96	0.9	0.6	0	0	0	0	0	0	2	1	1	38	0	22	4	2	45	1	1	7	1	0	1	0	0	0	0	0	0
51	0	69	2	1	0	1	0	0	0	0	0	50	1.61	19.29	0	82	93	0.9	0.5	0	0	0	0	0	0	2	2	1	54	3	15	1	0	50	1	0	7	0	0	1	0	0	0	0	0	1
52	0	71	3	1	0	1	0	0	0	0	0	65	1.67	23.31	1	77	86	0.9	0.5	0	0	0	0	0	0	2	2	1	54	3	17	1	0	65	1	0	7	0	0	1	0	0	1	0	0	0
53	0	51	1	2	0	0	1	0	0	2	0	55	1.63	20.7	0	84	89	0.9	0.5	0	0	0	0	0	0	2	2	1	49	2	2	2	0	55	1	0	7	0	0	1	0	0	1	0	0	0
54	0	68	2	2	0	0	1	0	0	2	0	55	1.63	20.7	0	90	98	0.9	0.6	0	0	0	0	0	0	2	2	1	49	2	19	2	0	55	1	0	7	0	0	1	0	0	1	0	0	0
55	1	56	1	1	0	1	0	0	0	0	0	52.5	1.6	20.51	0	84	100	0.8	0.5	0	0	0	0	0	0	2	2	1	50	2	6	2	0	50	1	0	7	0	0	1	0	0	2	0	0	1
56	0	57	1	1	0	1	0	0	0	0	0	62	1.64	23.05	1	82	101	0.8	0.5	0	0	0	0	0	0	2	2	1	50	2	7	2	0	67	1.1	0	7	0	0	1	0	0	1	0	0	0
57	0	55	1	1	0	1	0	0	0	0	0	62	1.63	23.34	1	82	101	0.8	0.5	0	0	0	0	0	0	2	2	1	50	2	5	2	0	60	1	0	7	0	0	1	0	0	1	0	0	0
58	0	60	1	2	0	0	1	0	0	2	0	60	1.65	22.04	0	67	84	0.8	0.4	0	0	0	0	0	0	2	2	1	54	3	6	2	0	60	1	0	7	0	0	1	0	0	1	0	0	0
59	0	58	1	1	0	1	0	0	0	1	0	60	1.68	21.26	0	89	98	0.9	0.6	0	0	0	0	0	0	2	2	2	54	3	4	2	0	60	1	0	7	0	0	1	0	0	1	0	0	0
60	0	55	1	4	0	0	0	0	1	0	0	63	1.6	24.61	1	85	96	0.9	0.5	0	0	0	0	0	0	2	2	1	47	2	8	2	0	60	1	0	4	0	0	2	0	0	1	0	0	0
61	1	57	1	0	1	0	0	0	0	0	0	65	1.64	24.17	1	74	79	0.9	0.4	0	0	1	1	0	0	2	1	1	49	2	8	2	0	54	0.8	1	3	0	0	2	0	1	0	0	0	0
62	1	54	1	0	1	0	0	0	0	1	0	58	1.64	21.56	0	74	79	0.9	0.4	0	0	0	0	0	0	2	1	1	53	3	1	3	1	60	1	1	2	1	0	2	1	0	0	1	0	0
63	0	59	1	0	1	0	0	0	0	1	0	57	1.6	22.27	0	89	95	0.9	0.6	0	0	0	0	0	0	2	1	1	46	2	13	1	0	54	0.9	1	4	2	0	0	0	1	2	1	0	0
64	1	53	1	4	0	0	0	0	1	1	0	58	1.58	23.23	1	91	98	0.9	0.6	0	0	0	0	0	0	2	1	1	50	3	3	2	1	57	1	1	2	2	0	2	0	0	0	0	0	0
65	0	56	1	4	0	0	0	0	1	2	0	66	1.65	24.24	1	88	90	1	0.6	0	0	0	0	0	0	2	1	1	54	3	2	2	1	62	0.9	1	3	2	0	1	0	0	2	0	0	0
66	0	53	1	4	0	0	0	0	1	0	0	66	1.62	25.15	1	85	95	0.9	0.5	0	0	0	1	0	0	2	2	2	49	3	4	2	0	70	1.1	2	7	3	1	1	0	0	2	0	0	0
67	1	58	1	4	0	0	0	0	1	0	0	66	1.62	25.15	1	78	84	0.9	0.5	0	0	0	1	0	0	2	2	2	57	4	1	2	0	70	1.1	2	7	3	1	1	0	0	0	0	0	0
68	1	58	1	0	1	0	0	0	0	0	0	49	1.6	19.14	0	102	98	1	0.6	0	0	0	0	1	0	2	1	1	51	3	7	2	0	50	1	0	7	0	0	2	0	0	0	0	0	0
69	1	67	2	0	1	0	0	0	0	0	0	49	1.6	19.14	0	89	97	0.9	0.5	0	0	0	0	1	0	2	1	1	51	3	16	2	0	50	1	0	7	0	0	2	0	0	0	0	0	0
70	1	53	1	0	1	0	0	0	0	1	0	55	1.58	22.03	0	88	95	0.9	0.6	0	1	1	0	0	0	2	1	1	49	2	4	1	0	50	0.9	2	2	0	0	1	0	0	0	0	0	0
71	1	57	1	0	1	0	0	0	0	0	0	64	1.64	23.8	1	98	105	0.9	0.6	0	0	0	1	1	0	2	2	1	50	2	7	2	1	60	0.9	0	2	1	0	2	0	0	0	0	0	0
72	1	57	1	0	1	0	0	0	0	0	0	64	1.64	23.8	1	90	98	0.9	0.6	0	0	0	1	9	0	2	2	1	50	2	7	2	1	60	0.9	0	2	1	0	2	0	0	1	0	0	0
73	1	55	1	1	0	1	0	0	0	0	0	78	1.65	28.65	1	87	95	0.9	0.6	0	0	1	0	0	0	2	1	2	46	2	9	4	1	82	1.1	0	2	0	0	1	1	0	1	0	0	0
74	0	67	2	4	0	0	0	0	1	1	0	50	1.58	20.03	0	84	93	0.9	0.5	0	0	0	0	0	0	0	1	1	51	3	16	1	0	58	1.2	0	1	0	0	1	1	1	2	0	0	0
75	0	63	2	1	0	1	0	0	0	1	0	40	1.5	17.78	0	87	92	0.9	0.6	0	0	0	0	0	0	2	2	1	46	2	17	1	0	50	1.3	3	4	1	0	1	0	0	2	0	0	0
76	0	58	1	4	0	0	0	0	1	0	0	54	1.59	21.36	0	82	90	0.9	0.5	0	0	0	0	0	0	2	1	1	48	3	10	1	0	54	1	0	1	0	0	2	1	0	2	0	0	0
77	0	55	1	2	0	0	1	0	0	0	0	52	1.63	19.57	0	93	95	1	0.5	0	0	0	0	0	0	1	1	1	53	3	2	2	1	52	1	0	0	0	0	1	0	0	2	0	0	0
78	0	54	1	1	0	1	0	0	0	0	0	53	1.58	21.23	0	90	99	0.9	0.6	0	0	0	0	0	0	2	2	1	52	3	2	1	0	55	1	0	7	0	0	0	0	0	2	0	0	0
79	0	64	2	1	0	1	0	0	0	0	0	53	1.58	21.23	0	88	96	0.9	0.6	0	0	0	0	0	0	2	2	1	56	4	8	1	0	55	1	0	7	0	0	0	0	0	2	0	0	0
80	0	61	2	1	0	1	0	0	0	0	0	51	1.58	20.43	0	85	89	1	0.5	0	0	0	1	0	0	2	2	1	51	3	10	2	0	50	1	0	7	0	0	0	0	0	2	0	0	0
81	0	53	1	1	0	1	0	0	0	2	0	42	1.58	16.82	0	76	94	0.8	0.5	0	0	0	0	0	0	2	2	1	50	2	3	1	0	42.5	1	1	7	1	1	1	0	0	0	0	0	0
82	1	60	1	1	0	1	0	0	0	1	0	54	1.58	21.63	0	85	90	0.9	0.5	0	0	0	1	0	0	2	2	1	48	2	12	1	0	55	1	1	7	1	1	1	0	0	1	0	0	0
83	1	68	2	1	0	1	0	0	0	1	0	60	1.56	24.65	1	93	98	0.9	0.6	0	0	0	0	0	0	2	2	1	50	2	18	1	0	60	1	1	7	1	1	1	0	0	2	0	0	0
84	1	73	3	1	0	1	0	0	0	1	0	60	1.56	24.65	1	90	100	0.9	0.5	0	0	0	0	0	0	2	2	1	50	2	23	1	0	60	1	1	7	1	1	1	0	0	2	0	0	0
85	0	76	3	1	0	1	0	0	0	0	0	66	1.68	23.38	1	65	80	0.8	0.4	0	0	0	1	0	0	2	2	1	50	2	26	2	0	65	1	0	7	0	0	1	0	0	1	0	0	0
86	0	57	1	1	0	1	0	0	0	0	0	55	1.58	22.03	0	80	96	0.8	0.5	0	0	0	1	0	0	2	2	1	51	3	6	2	0	55	1	0	7	0	0	1	0	0	1	0	0	0
87	1	60	1	4	0	0	0	0	1	0	0	70	1.68	24.8	1	97	100	1	0.6	0	0	0	0	0	0	2	1	1	48	2	12	1	0	55	0.8	0	6	0	0	2	0	1	2	0	0	0
88	0	66	2	1	0	1	0	0	0	0	0	63	1.6	24.61	1	80	96	0.8	0.5	0	0	0	0	0	0	1	2	1	50	2	16	3	1	65	1	0	7	1	0	2	0	0	1	0	0	0
89	0	53	1	0	1	0	0	0	0	0	0	56	1.63	21.08	0	79	96	0.8	0.5	0	0	0	0	0	0	2	1	0	53	3	0	4	2	56	1	0	7	0	0	1	0	0	1	0	0	0
90	0	71	3	4	0	0	0	0	1	0	0	49	1.58	19.63	0	80	92	0.9	0.5	0	0	0	0	0	0	2	1	2	52	3	19	1	0	49	1	0	1	0	0	2	0	0	1	0	0	0
91	0	68	2	2	0	0	1	0	0	1	0	55	1.67	19.72	0	104	100	1	0.6	0	0	0	0	0	0	1	2	1	44	1	24	2	0	52	0.9	3	1	0	1	2	1	0	1	0	0	0
92	1	51	1	2	0	0	1	0	0	0	1	63	1.61	24.3	1	100	114	0.9	0.6	0	0	2	1	1	0	1	1	1	50	2	1	4	3	66	1	1	2	0	0	0	0	0	2	0	0	0
93	1	57	1	3	0	0	0	1	0	0	0	59	1.63	22.21	0	100	110	0.9	0.6	0	0	1	0	0	0	2	2	1	49	2	8	3	1	58	1	0	1	0	0	2	1	0	2	0	0	0
94	0	60	1	3	0	0	0	1	0	0	0	65	1.6	25.39	1	79	90	0.9	0.5	0	0	0	0	0	0	2	2	0	45	1	15	3	2	60	0.9	1	7	1	0	2	0	0	2	0	0	0
95	0	66	2	4	0	0	0	0	1	0	0	52	1.56	21.37	0	79	90	0.9	0.5	0	0	0	0	0	0	2	1	1	50	2	16	1	0	52	1	0	1	0	0	1	1	0	2	0	0	0
96	1	53	1	4	0	0	0	0	1	0	0	54	1.56	22.19	0	85	100	0.9	0.5	0	0	0	0	0	0	2	1	1	48	3	5	1	0	54	1	0	1	0	0	2	1	0	2	0	0	0
97	0	47	0	0	1	0	0	0	0	0	0	47.5	1.58	19.03	0	86	92	0.9	0.5	0	0	0	0	0	0	2	1	1	47	3	0	2	1	48	1	0	1	0	0	2	1	0	2	0	0	0
98	0	60	1	1	0	1	0	0	0	0	0	65	1.7	22.49	0	78	87	0.9	0.5	0	0	0	0	0	0	2	1	2	50	2	10	1	0	60	0.9	1	7	1	0	1	0	0	2	0	0	0
99	0	61	2	4	0	0	0	0	1	0	0	65	1.7	22.49	0	91	96	0.9	0.5	0	0	0	0	0	0	2	2	1	51	3	10	2	2	65	1	0	6	0	0	1	0	0	2	0	0	0
100	1	55	1	4	0	0	0	0	1	1	0	67	1.57	27.18	1	93	99	0.9	0.6	0	0	0	0	0	0	2	1	2	50	2	5	1	0	60	0.9	1	7	1	0	2	1	1	2	0	0	0
101	1	54	1	2	0	0	1	0	0	2	0	70	1.58	28.04	1	86	96	0.9	0.5	0	0	0	0	0	0	1	1	1	49	1	5	1	0	70	1	0	1	0	0	2	1	1	0	0	0	0
102	1	79	3	4	0	0	0	0	1	0	0	70	1.58	28.04	1	94	100	0.9	0.6	0	0	0	0	0	0	1	1	1	45	1	34	3	0	70	1	0	1	0	0	2	1	1	0	0	0	0
103	0	66	2	0	1	0	0	0	0	0	0	60	1.62	22.86	0	87	93	0.9	0.5	0	0	0	0	0	0	1	2	1	47	2	19	1	0	65	1.1	1	2	1	1	2	1	1	2	0	0	0
104	0	60	1	0	1	0	0	0	0	1	0	60	1.62	22.86	0	86	91	0.9	0.6	0	0	0	0	0	0	1	2	1	47	2	13	1	0	65	1.1	1	2	1	1	2	1	1	2	0	0	0
105	0	60	1	0	1	0	0	0	0	1	0	60	1.62	22.86	0	80	86	0.9	0.5	0	0	0	0	0	0	1	2	1	47	2	13	1	0	65	1.1	1	2	1	1	2	1	1	2	0	0	0
106	0	61	2	0	1	0	0	0	0	1	0	60	1.62	22.86	0	81	91	0.9	0.5	0	0	0	0	0	0	1	2	1	47	2	14	1	0	65	1.1	1	2	1	1	2	1	1	2	0	0	0
107	1	50	0	3	0	0	0	1	0	0	0	59.5	1.55	24.77	1	100	110	0.9	0.6	0	0	0	0	0	0	1	1	1	49	3	1	2	1	66	1.1	2	7	1	0	1	1	0	0	0	0	0
108	0	61	2	0	1	0	0	0	0	1	0	50	1.6	19.53	0	89	96	0.9	0.6	0	0	0	0	0	0	2	1	1	48	2	13	1	0	63	1.3	0	6	0	0	0	0	1	2	0	0	0
109	0	50	0	1	0	1	0	0	0	1	0	56	1.7	19.38	0	72	93	0.8	0.4	0	0	0	0	0	0	2	1	1	48	2	2	1	0	63	1.1	0	6	0	0	1	0	1	0	0	0	0
110	0	60	1	4	0	0	0	0	1	0	0	58	1.56	23.83	1	80	94	0.9	0.5	0	0	0	0	0	0	2	1	1	54	3	6	1	0	61	1.1	0	5	0	0	1	0	0	1	0	0	1
111	1	63	2	3	0	0	0	1	0	0	0	65	1.55	27.06	1	88	98	0.9	0.6	1	0	1	1	1	0	2	2	1	50	2	13	3	1	60	0.9	1	3	0	0	2	0	0	0	0	0	0
112	0	52	1	2	0	0	1	0	0	1	0	60	1.65	22.04	0	86	95	0.9	0.6	0	0	0	0	0	0	2	1	1	50	3	2	3	1	54	0.9	1	2	1	0	1	0	0	0	0	0	0
113	1	52	1	2	0	0	1	0	0	1	0	64	1.65	23.51	1	103	101	1	0.6	0	0	0	0	0	0	2	1	1	50	2	2	2	0	56	0.9	1	2	1	0	1	0	1	0	0	0	0
114	1	52	1	4	0	0	0	0	1	2	0	51	1.65	18.73	0	80	83	1	0.5	0	0	0	0	0	0	2	1	1	48	2	4	2	0	55	1.1	1	4	0	0	1	0	0	0	0	0	0
115	0	52	1	2	0	0	1	0	0	2	0	55	1.66	19.96	0	78	90	0.9	0.5	0	0	0	0	0	0	2	1	1	49	2	3	2	0	50	0.9	3	2	2	2	2	0	0	0	0	0	0
116	1	60	1	0	1	0	0	0	0	1	0	58	1.56	23.83	1	94	103	0.9	0.6	1	3	3	1	1	0	1	1	2	48	2	12	3	1	56	1	0	0	0	0	1	0	0	1	0	0	0
117	1	63	2	2	0	0	1	0	0	2	0	66	1.58	26.44	1	90	97	0.9	0.5	0	1	1	1	11	0	1	1	1	53	3	10	1	0	65	1	1	4	2	0	2	0	0	1	0	0	0
118	0	69	2	0	1	0	0	0	0	0	0	55	1.58	22.03	0	73	79	0.9	0.5	1	0	0	0	0	0	1	1	1	54	3	15	1	0	50	0.9	1	3	1	0	2	1	0	0	0	0	0
119	0	68	2	2	0	0	1	0	0	2	0	57.4	1.58	23.14	1	99	103	1	0.6	0	0	2	0	1	0	1	1	1	52	3	16	1	0	50	0.9	1	0	0	0	2	1	0	1	0	0	0
120	0	53	1	4	0	0	0	0	1	0	0	49	1.58	19.63	0	90	88	1	0.6	0	0	0	0	0	0	2	1	1	50	2	3	2	0	57	1.2	1	3	2	0	1	0	1	1	0	0	0
121	0	60	1	2	0	0	1	0	0	2	0	49	1.55	20.4	0	86	91	0.9	0.5	0	0	0	0	0	0	2	1	1	47	2	13	2	1	46	0.9	2	1	1	0	2	0	0	1	0	0	0
122	0	59	1	1	0	1	0	0	0	1	0	60	1.53	25.63	1	84	91	0.9	0.5	0	0	0	0	0	0	2	1	1	49	2	10	2	0	55	0.9	1	7	1	0	1	0	0	1	0	0	0
123	1	53	1	1	0	1	0	0	0	1	0	55	1.61	21.22	0	102	110	0.9	0.6	0	0	0	0	0	0	2	1	1	51	3	2	2	0	54	1	1	7	1	0	1	0	0	1	0	0	0
124	1	58	1	1	0	1	0	0	0	1	0	55	1.61	21.22	0	88	92	1	0.5	0	0	0	0	0	0	2	1	1	51	3	7	2	0	54	1	1	7	1	0	1	0	0	1	0	0	0
125	1	53	1	0	1	0	0	0	0	1	0	59	1.59	23.34	1	84	90	0.9	0.5	0	0	0	0	0	0	2	1	1	52	3	1	3	1	58	1	0	6	1	0	2	0	0	1	0	0	0
126	0	53	1	4	0	0	0	0	1	0	0	69	1.58	27.64	1	88	90	1	0.6	0	0	0	0	0	0	1	2	1	52	3	1	2	0	65	0.9	0	1	0	0	2	0	0	1	0	0	0
127	1	56	1	4	0	0	0	0	1	1	0	69	1.58	27.64	1	90	97	0.9	0.6	0	0	0	0	0	0	1	2	1	52	3	4	2	0	65	0.9	0	1	0	0	2	0	0	1	0	0	0
128	1	49	0	2	0	0	1	0	0	1	0	55	1.59	21.76	0	80	93	0.9	0.5	0	0	0	0	0	0	2	2	1	48	2	1	1	0	55	1	2	1	0	0	1	0	0	2	0	0	0
129	0	56	1	4	0	0	0	0	1	0	0	45	1.6	17.58	0	83	102	0.8	0.5	1	0	0	0	0	0	2	2	1	50	2	6	2	0	45	1	0	2	0	0	2	0	0	1	0	0	1
130	1	67	2	4	0	0	0	0	1	0	0	55	1.5	24.44	1	103	110	0.9	0.6	1	0	1	0	0	0	0	1	1	51	3	16	2	0	70	1.3	1	3	0	0	1	0	0	2	0	0	0
131	1	54	1	2	0	0	1	0	0	2	0	55	1.59	21.76	0	80	90	0.9	0.5	0	0	1	0	0	0	2	2	1	50	2	4	2	1	55	1	0	4	0	0	2	0	0	2	0	0	0
132	1	64	2	1	0	1	0	0	0	0	2	55	1.59	21.76	0	102	111	0.9	0.7	0	0	1	0	0	0	2	2	1	56	4	8	4	3	55	1	0	4	0	0	2	0	0	2	0	0	0
133	0	63	2	2	0	0	1	0	0	1	0	64	1.6	25	1	78	82	1	0.5	0	0	0	0	0	0	2	1	1	51	3	12	2	0	60	0.9	1	8	1	2	2	0	1	2	1	0	0
134	0	57	1	2	0	0	1	0	0	1	0	65	1.63	24.46	1	78	82	1	0.5	0	0	0	0	0	0	2	1	1	51	3	6	2	0	61	0.9	1	2	1	2	2	0	1	2	1	0	0
135	0	62	2	0	1	0	0	0	0	1	0	35	1.6	13.67	0	76	89	0.9	0.5	0	0	0	0	0	0	1	1	2	49	2	13	2	1	38	1.1	0	0	0	2	1	1	1	2	1	0	0
136	0	70	2	1	0	1	0	0	0	0	0	45	1.58	18.03	0	83	90	0.9	0.5	0	0	0	0	0	0	2	1	1	52	3	18	2	0	46	1	1	7	1	0	1	0	0	2	0	0	0
137	1	59	1	1	0	1	0	0	0	0	0	67	1.63	25.22	1	76	80	1	0.5	0	0	1	1	0	0	2	1	1	52	3	7	2	0	65	1	1	7	1	0	1	0	0	0	0	0	0
138	1	72	3	0	1	0	0	0	0	0	1	60	1.58	24.03	1	101	108	0.9	0.6	0	0	1	0	0	0	1	2	1	46	2	26	1	0	55	0.9	1	3	0	0	2	1	1	0	0	1	0
139	1	50	0	2	0	0	1	0	0	0	0	59	1.6	23.05	1	83	89	0.9	0.5	0	0	0	0	0	0	2	1	1	50	3	0	3	1	55	0.9	1	5	1	0	2	1	1	0	0	1	0
140	0	59	1	2	0	0	1	0	0	1	0	60	1.68	21.26	0	79	88	0.9	0.5	0	0	0	0	0	0	2	1	1	51	3	8	2	1	50	0.8	1	1	1	0	1	0	0	2	0	2	0
141	0	58	1	0	1	0	0	0	0	2	0	65	1.67	23.31	1	84	95	0.9	0.5	0	0	0	0	0	0	2	1	1	52	3	6	3	2	63	1	2	2	1	0	1	0	0	2	0	0	0
142	0	49	0	0	1	0	0	0	0	0	0	62	1.63	23.34	1	80	93	0.9	0.5	0	0	0	0	0	0	2	1	1	45	1	4	0	0	57	0.9	0	7	1	0	1	0	0	2	0	0	0
143	0	51	1	0	1	0	0	0	0	0	0	56	1.52	24.24	1	83	92	0.9	0.5	0	0	0	0	0	0	1	2	2	51	3	0	3	2	49	0.9	0	4	0	0	2	0	0	2	0	0	0
144	1	53	1	0	1	0	0	0	0	1	0	65	1.62	24.77	1	101	96	1.1	0.6	0	0	0	1	0	0	2	0	1	51	3	2	2	1	60	0.9	1	1	1	1	2	0	1	0	0	0	0
145	1	56	1	1	0	1	0	0	0	1	0	50	1.6	19.53	0	79	86	0.9	0.5	0	0	0	0	0	0	2	2	0	50	2	6	1	0	45	0.9	0	2	0	0	2	0	0	0	0	0	0
146	1	55	1	2	0	0	1	0	0	2	0	51	1.55	21.23	0	87	95	0.9	0.6	0	0	1	1	0	0	2	2	1	51	3	4	2	1	54	1.1	0	1	0	0	1	1	1	0	0	0	0
147	0	61	2	4	0	0	0	0	1	0	0	72.5	1.67	26	1	90	96	0.9	0.5	0	0	1	0	0	0	1	1	1	50	2	11	1	0	70	1	0	4	1	0	2	0	0	2	0	0	1
148	1	60	1	4	0	0	0	0	1	0	0	72.5	1.67	26	1	84	89	0.9	0.5	0	0	1	0	0	0	1	1	1	50	2	10	1	0	70	1	0	4	1	0	2	0	0	0	0	0	0
149	1	51	1	2	0	0	1	0	0	0	0	72.5	1.67	26	1	80	94	0.9	0.5	0	0	1	0	0	0	1	1	1	50	2	1	1	0	70	1	0	4	1	0	2	0	0	0	0	0	0
150	1	50	0	2	0	0	1	0	0	0	0	50	1.6	19.53	0	80	88	0.9	0.5	0	0	0	1	0	0	2	1	1	47	2	3	2	1	50	1	0	4	0	0	2	0	0	0	0	0	0
151	1	69	2	2	0	0	1	0	0	0	0	50	1.6	19.53	0	90	96	0.9	0.6	0	0	0	1	0	0	2	1	1	47	2	22	2	1	50	1	0	4	0	0	2	0	0	0	0	0	0
152	0	60	1	1	0	1	0	0	0	1	1	50	1.55	20.81	0	84	86	1	0.5	0	0	0	0	0	1	2	1	1	46	1	14	3	2	50	1	0	1	0	0	0	0	0	0	0	0	0
153	0	62	2	2	0	0	1	0	0	2	0	55	1.55	22.89	0	84	89	0.9	0.5	0	0	0	0	0	0	2	1	1	55	3	7	2	0	55	1	0	1	1	1	1	0	0	0	0	0	0
154	0	66	2	2	0	0	1	0	0	2	0	55	1.55	22.89	0	93	98	0.9	0.6	0	0	0	0	0	0	2	1	1	55	3	11	2	0	55	1	0	1	1	1	1	0	0	0	0	0	0
155	1	74	3	2	0	0	1	0	0	2	0	55	1.55	22.89	0	83	88	0.9	0.5	0	0	0	0	0	0	2	1	1	55	3	19	2	0	55	1	0	1	1	1	1	0	0	2	0	0	0
156	0	58	1	2	0	0	1	0	0	2	0	65	1.65	23.88	1	76	80	1	0.5	0	0	0	0	0	0	2	1	1	55	3	3	2	0	55	0.8	0	1	1	1	1	0	0	0	0	0	0
157	0	67	2	2	0	0	1	0	0	2	0	59	1.55	24.56	1	98	101	1	0.6	0	0	0	0	0	0	2	1	1	55	3	12	2	0	55	0.9	0	1	1	1	1	0	0	0	0	0	0
158	0	61	2	2	0	0	1	0	0	2	0	55	1.61	21.22	0	76	94	0.8	0.5	0	0	0	0	0	0	2	1	1	53	3	8	2	1	55	1	0	1	1	1	1	0	0	1	0	0	0
159	0	63	2	4	0	0	0	0	1	1	0	65	1.6	25.39	1	65	77	0.8	0.4	0	0	1	1	0	0	1	1	2	56	4	7	2	1	65	1	0	1	0	0	2	0	0	1	0	0	0
160	0	59	1	4	0	0	0	0	1	0	0	50	1.65	18.37	0	80	94	0.9	0.5	0	0	0	0	0	0	1	2	2	54	3	5	1	0	50	1	1	4	0	0	2	0	1	2	0	0	0
161	0	52	1	4	0	0	0	0	1	2	0	68	1.71	23.26	1	74	78	0.9	0.5	0	0	0	0	0	0	2	1	1	50	2	2	2	0	60	0.9	2	2	1	0	2	1	1	2	0	0	0
162	0	54	1	1	0	1	0	0	0	1	0	54	1.55	22.48	0	78	85	0.9	0.5	1	0	0	0	0	0	2	2	0	50	2	4	3	0	49	0.9	0	1	0	0	1	0	0	2	0	0	0
163	0	55	1	1	0	1	0	0	0	0	2	60	1.68	21.26	0	74	81	0.9	0.5	0	0	0	0	0	0	1	1	0	52	3	3	2	1	60	1	1	3	0	0	1	0	0	2	0	0	0
164	0	66	2	2	0	0	1	0	0	2	0	54	1.57	21.91	0	85	94	0.9	0.5	0	0	0	0	0	0	1	1	1	53	3	13	1	0	52	1	1	3	1	1	2	0	0	0	0	0	0
165	0	58	1	2	0	0	1	0	0	2	0	54	1.57	21.91	0	86	88	1	0.5	0	0	0	0	0	0	1	1	1	54	3	4	1	0	52	1	1	3	1	1	2	0	0	0	0	0	0
166	0	67	2	4	0	0	0	0	1	2	0	56	1.58	22.43	0	91	89	1	0.6	0	0	0	0	0	0	1	1	1	54	3	13	1	0	52	0.9	1	3	1	1	2	0	0	0	0	0	0
167	0	60	1	2	0	0	1	0	0	2	0	50	1.57	20.28	0	83	80	1	0.5	0	0	0	0	0	0	1	1	1	55	3	5	1	0	52	1	1	3	1	1	2	0	0	0	0	0	0
168	0	55	1	2	0	0	1	0	0	2	0	56	1.57	22.72	0	87	89	1	0.6	0	0	0	0	0	0	2	1	0	54	3	1	1	0	56	1	1	2	1	1	2	0	0	0	0	0	0
169	0	54	1	1	0	1	0	0	0	0	0	54	1.58	21.63	0	98	120	0.8	0.6	0	0	0	0	0	0	1	1	1	39	0	15	2	1	55	1	0	1	0	0	2	0	0	0	0	0	0
170	1	68	2	1	0	1	0	0	0	0	0	54	1.56	22.19	0	96	89	1.1	0.6	0	0	0	0	0	0	1	2	1	54	3	14	1	0	60	1.1	1	1	0	1	2	0	1	0	0	0	0
171	1	68	2	1	0	1	0	0	0	0	0	54	1.56	22.19	0	81	85	1	0.5	0	0	0	0	0	0	1	2	1	54	3	14	1	0	60	1.1	1	1	0	1	2	0	1	0	0	0	0
172	1	57	1	1	0	1	0	0	0	0	0	57	1.58	22.83	0	88	86	1	0.5	0	0	0	0	0	0	1	2	1	54	3	3	1	0	60	1.1	1	1	0	1	2	0	1	0	0	0	0
173	0	72	3	3	0	0	0	1	0	0	0	62	1.59	24.52	1	89	91	1	0.6	0	0	0	0	1	0	1	1	1	52	3	20	2	1	60	1	0	7	0	0	2	0	0	0	0	0	0
174	1	60	1	4	0	0	0	0	1	1	0	60	1.57	24.34	1	102	95	1.1	0.6	0	0	0	0	0	0	1	2	1	46	2	14	1	0	55	0.9	1	7	0	0	2	0	1	0	0	0	0
175	1	47	0	0	1	0	0	0	0	1	1	65	1.63	24.46	1	98	101	1	0.6	0	0	0	1	1	0	2	1	0	44	1	3	1	0	60	0.9	1	1	0	1	2	0	0	2	0	0	0
176	0	54	1	1	0	1	0	0	0	0	0	58	1.58	23.23	1	82	83	1	0.5	0	0	0	0	1	0	1	1	2	52	3	2	1	0	55	0.9	1	7	0	0	2	0	1	0	0	0	0
177	0	56	1	3	0	0	0	1	0	0	0	62	1.65	22.77	0	99	103	1	0.6	0	0	0	0	0	0	1	1	1	49	2	7	1	0	60	1	1	7	1	0	2	0	1	0	0	0	0
178	0	55	1	2	0	0	1	0	0	2	0	56	1.6	21.88	0	75	80	0.9	0.5	0	0	0	0	0	0	1	1	1	51	2	4	1	0	53	0.9	1	7	1	0	2	0	1	0	0	0	0
179	0	54	1	2	0	0	1	0	0	2	0	63	1.65	23.14	1	86	89	1	0.6	0	0	0	0	0	0	1	1	1	53	3	1	1	0	62	1	1	3	0	1	1	0	0	0	0	0	0
180	0	57	1	2	0	0	1	0	0	2	0	57	1.65	20.94	0	84	89	0.9	0.5	0	0	0	0	0	0	2	2	1	54	3	3	1	0	62	1.1	1	3	0	1	1	0	0	0	0	0	0
181	1	57	1	2	0	0	1	0	0	2	0	58	1.58	23.23	1	88	89	1	0.5	0	0	0	0	0	0	2	2	1	53	3	4	2	1	62	1.1	1	3	0	1	1	0	0	0	0	0	0
182	0	67	2	2	0	0	1	0	0	2	0	60	1.62	22.86	0	85	88	1	0.5	0	0	0	0	0	0	2	2	1	55	3	12	2	1	62	1	1	3	0	1	1	0	0	0	0	0	0
183	0	58	1	2	0	0	1	0	0	2	0	58	1.58	23.23	1	83	89	0.9	0.5	0	0	0	0	0	0	2	2	1	55	3	3	2	1	62	1.1	1	3	0	1	1	0	0	0	0	0	0
184	0	65	2	2	0	0	1	0	0	2	0	58	1.58	23.23	1	83	89	0.9	0.5	0	0	0	0	0	0	2	2	1	55	3	10	2	1	62	1.1	1	3	0	1	1	0	0	0	0	0	0
185	0	55	1	2	0	0	1	0	0	2	0	63	1.62	24.01	1	101	99	1	0.6	0	0	0	0	0	0	2	2	1	55	3	0	2	1	62	1	1	3	0	1	1	0	0	0	0	0	0
186	0	54	1	2	0	0	1	0	0	2	0	63	1.67	22.59	0	76	81	0.9	0.5	0	0	0	0	0	0	2	1	1	54	3	0	2	0	62	1	1	1	1	1	1	0	0	0	0	0	0
187	1	68	2	4	0	0	0	0	1	0	0	56	1.58	22.43	0	90	99	0.9	0.6	0	0	0	0	0	0	1	2	1	52	3	16	2	0	55	1	1	3	0	0	2	0	0	0	0	0	0
188	1	53	1	2	0	0	1	0	0	2	0	55	1.6	21.48	0	101	99	1	0.6	0	0	1	0	0	0	2	2	1	50	2	3	3	1	60	1.1	0	3	0	0	2	1	1	0	0	0	0
189	1	70	2	4	0	0	0	0	1	1	0	55	1.6	21.48	0	97	83	1.2	0.6	0	0	1	0	0	0	2	2	1	50	2	20	3	1	60	1.1	0	3	0	0	2	2	1	0	0	0	0
190	0	59	1	4	0	0	0	0	1	1	0	69	1.64	25.65	1	88	85	1	0.5	0	0	0	0	0	0	1	2	1	51	3	8	1	0	65	0.9	1	4	0	0	2	0	1	0	0	0	0
191	0	60	1	4	0	0	0	0	1	1	0	60	1.6	23.44	1	92	110	0.8	0.6	0	0	0	0	0	0	1	1	1	50	2	10	2	0	55	0.9	1	7	0	0	1	0	0	0	0	0	0
192	1	50	0	4	0	0	0	0	1	0	0	65	1.6	25.39	1	86	83	1	0.5	0	0	0	0	0	0	1	1	1	50	2	0	2	0	55	0.8	1	7	0	0	2	0	0	0	0	0	0
193	0	56	1	1	0	1	0	0	0	1	0	62	1.62	23.62	1	78	95	0.8	0.5	0	0	0	0	0	0	1	2	2	52	3	4	1	0	58	0.9	0	7	0	0	2	0	0	0	0	0	0
194	0	66	2	3	0	0	0	1	0	0	0	62	1.68	21.97	0	76	97	0.8	0.5	0	0	0	0	0	0	2	2	2	54	3	12	1	0	58	0.9	1	4	0	0	2	0	1	0	0	0	0
195	0	65	2	0	1	0	0	0	0	0	0	63	1.68	22.32	0	77	98	0.8	0.5	0	0	0	0	0	0	2	0	2	45	1	20	2	1	65	1	1	7	0	0	2	0	0	0	0	0	0
196	0	67	2	0	1	0	0	0	0	0	0	63	1.68	22.32	0	80	92	0.9	0.5	0	0	0	0	0	0	2	0	2	45	1	22	2	1	65	1	1	7	0	0	2	0	0	0	0	0	0
197	0	56	1	2	0	0	1	0	0	2	0	61	1.6	23.83	1	82	93	0.9	0.5	0	0	0	0	0	0	2	1	1	53	3	3	1	0	62	1	1	4	1	1	2	0	0	0	0	0	0
198	0	57	1	2	0	0	1	0	0	2	0	61	1.6	23.83	1	84	95	0.9	0.5	0	0	0	0	0	0	2	1	1	53	3	4	1	0	62	1	1	4	1	1	2	0	0	0	0	0	0
199	0	62	2	4	0	0	0	0	1	2	0	61	1.6	23.83	1	84	95	0.9	0.5	0	0	0	0	0	0	2	1	1	53	3	9	1	0	62	1	1	4	1	1	2	0	0	0	0	0	0
200	0	57	1	2	0	0	1	0	0	2	0	61	1.6	23.83	1	75	85	0.9	0.5	0	0	0	0	0	0	2	1	1	53	3	4	1	0	62	1	1	4	1	1	2	0	0	0	0	0	1
201	1	67	2	2	0	0	1	0	0	2	0	65	1.6	25.39	1	82	91	0.9	0.5	0	0	0	0	0	0	2	1	1	53	3	14	1	0	62	1	1	4	1	1	2	0	0	0	0	0	0
202	0	63	2	2	0	0	1	0	0	2	0	61	1.6	23.83	1	79	95	0.8	0.5	0	0	0	0	0	0	2	1	1	54	3	9	1	0	62	1	1	4	1	1	2	0	0	0	0	0	0
203	0	69	2	2	0	0	1	0	0	2	0	67	1.6	26.17	1	79	90	0.9	0.5	0	0	0	0	0	0	2	1	1	54	3	15	1	0	62	0.9	1	4	1	1	2	0	0	0	0	0	0
204	0	60	1	2	0	0	1	0	0	2	0	60	1.62	22.86	0	85	95	0.9	0.5	0	0	0	0	0	0	2	1	1	53	3	7	2	1	62	1	1	1	1	1	2	0	0	0	0	0	0
205	0	62	2	2	0	0	1	0	0	2	0	60	1.62	22.86	0	79	90	0.9	0.5	0	0	0	0	0	0	2	1	1	53	3	9	2	1	62	1	1	1	1	1	2	0	0	0	0	0	0
206	0	64	2	2	0	0	1	0	0	2	0	67	1.62	25.53	1	70	86	0.8	0.4	0	0	0	0	0	0	2	1	1	53	3	11	1	0	63	0.9	1	1	1	1	2	0	0	0	0	0	0
207	0	57	1	2	0	0	1	0	0	2	0	66	1.6	25.78	1	82	96	0.9	0.5	0	0	0	0	0	0	2	1	1	53	3	4	1	0	63	1	1	1	1	1	2	0	0	0	0	0	0
208	1	61	2	2	0	0	1	0	0	2	0	60	1.62	22.86	0	94	90	1	0.6	0	0	0	0	0	0	2	1	1	55	3	6	1	0	57	1	1	1	1	1	2	0	0	0	0	0	0
209	0	56	1	2	0	0	1	0	0	2	0	57	1.62	21.72	0	80	90	0.9	0.5	0	0	0	0	0	0	2	1	1	54	3	2	2	1	57	1	1	1	1	1	2	0	0	0	0	0	1
210	0	54	1	2	0	0	1	0	0	2	0	60	1.62	22.86	0	73	86	0.8	0.5	0	0	0	0	0	0	2	1	1	54	3	0	2	1	57	1	1	1	1	1	2	0	0	0	0	0	0
211	0	70	2	4	0	0	0	0	1	0	0	60	1.62	22.86	0	70	69	1	0.5	0	0	0	0	0	0	2	1	1	54	3	16	2	1	57	1	1	1	1	1	2	0	0	0	0	0	0
212	0	58	1	2	0	0	1	0	0	2	0	58	1.6	22.66	0	81	87	0.9	0.5	0	0	0	0	0	0	2	1	1	55	3	3	2	1	57	1	1	1	1	1	2	0	0	0	0	0	0
213	1	61	2	2	0	0	1	0	0	2	0	62	1.61	23.92	1	83	90	0.9	0.5	0	0	0	0	0	0	2	1	1	55	3	6	2	1	57	0.9	1	1	1	1	2	0	0	0	0	0	0
214	0	60	1	4	0	0	0	0	1	1	0	55	1.56	22.6	0	76	80	1	0.5	0	0	0	0	0	0	1	1	1	51	3	9	2	1	55	1	1	7	0	0	2	0	0	0	0	0	0
215	1	65	2	3	0	0	0	1	0	0	0	62	1.65	22.77	0	89	91	1	0.6	0	0	0	0	0	0	2	2	1	51	3	14	2	1	56	0.9	1	5	0	0	2	0	1	0	0	0	0
216	0	61	2	4	0	0	0	0	1	0	0	70	1.65	25.71	1	81	97	0.8	0.5	0	0	0	0	0	0	1	2	1	47	2	14	1	0	65	0.9	1	5	0	0	2	0	1	0	0	0	1
217	1	60	1	3	0	0	0	1	0	0	0	62	1.59	24.52	1	97	89	1.1	0.6	0	0	0	0	0	0	2	1	2	49	2	11	2	0	60	1	0	7	1	0	1	0	0	0	0	0	0
218	0	56	1	3	0	0	0	1	0	0	0	50	1.55	20.81	0	92	105	0.9	0.6	0	0	0	0	0	0	2	1	2	49	2	7	1	0	48	1	1	7	1	0	1	0	0	0	0	0	0
219	1	52	1	4	0	0	0	0	1	1	0	52	1.58	20.83	0	88	102	0.9	0.6	0	0	0	0	0	0	2	1	2	49	2	3	1	0	48	0.9	1	7	0	0	0	0	0	0	0	0	0
220	0	56	1	2	0	0	1	0	0	0	0	53	1.63	19.95	0	88	100	0.9	0.6	0	0	0	0	0	0	1	2	1	52	3	4	2	0	70	1.3	0	7	0	0	2	0	0	0	0	0	0
221	0	63	2	4	0	0	0	0	1	0	0	53	1.58	21.23	0	110	105	1	0.7	0	0	0	0	0	0	1	2	1	52	3	11	2	0	50	0.9	0	7	0	0	2	0	0	0	0	0	0
222	1	60	1	1	0	1	0	0	0	0	0	53	1.65	19.47	0	85	90	0.9	0.6	0	0	0	0	0	0	1	2	1	50	2	10	3	1	50	0.9	1	6	0	0	2	1	0	0	0	0	1
223	1	63	2	3	0	0	0	1	0	0	0	72	1.63	27.1	1	107	114	0.9	0.7	0	0	0	0	0	0	2	1	1	48	2	15	1	0	68	0.9	1	7	1	0	2	0	1	0	0	0	0
224	0	58	1	4	0	0	0	0	1	1	0	50	1.55	20.81	0	71	90	0.8	0.5	0	0	0	0	0	0	2	1	2	50	2	8	2	0	53	1.1	1	7	0	0	2	0	0	0	0	0	0
225	0	55	1	1	0	1	0	0	0	0	0	64	1.62	24.39	1	80	92	0.9	0.5	0	0	0	0	0	0	2	1	2	52	2	3	2	0	60	0.9	1	7	0	0	2	0	0	0	0	0	0
226	0	70	2	3	0	0	0	1	0	0	0	60	1.62	22.86	0	90	98	0.9	0.6	0	0	0	0	0	0	2	1	2	49	3	21	2	0	55	0.9	1	4	0	0	2	0	0	0	0	0	0
227	0	53	1	4	0	0	0	0	1	1	0	55	1.64	20.45	0	78	92	0.8	0.5	0	0	0	0	0	0	2	1	2	52	3	1	2	0	55	1	1	4	0	0	2	0	0	0	0	0	0
228	0	67	2	1	0	1	0	0	0	0	0	69	1.69	24.16	1	78	92	0.8	0.5	0	0	0	0	0	0	1	2	1	52	3	15	2	0	64	0.9	1	7	0	0	2	0	0	0	0	0	0
229	0	59	1	4	0	0	0	0	1	0	0	67	1.6	26.17	1	75	94	0.8	0.5	1	3	0	0	0	0	2	2	1	50	2	9	1	0	65	1	0	7	0	0	2	0	0	0	0	0	0
230	0	68	2	4	0	0	0	0	1	2	0	52	1.58	20.83	0	80	100	0.8	0.5	0	0	0	0	0	0	2	2	1	49	2	19	2	0	48	0.9	1	7	1	0	2	0	0	0	0	0	0
231	1	69	2	3	0	0	0	1	0	0	0	60	1.53	25.63	1	92	102	0.9	0.6	0	0	0	0	0	0	2	2	1	52	3	17	2	0	55	0.9	1	3	0	0	2	0	0	0	0	0	0
232	0	61	2	3	0	0	0	1	0	1	0	55	1.66	19.96	0	88	94	0.9	0.6	0	0	0	0	0	0	1	1	2	53	3	8	1	0	52	0.9	1	3	0	0	2	0	1	0	0	0	0
233	1	68	2	4	0	0	0	0	1	1	0	65	1.58	26.04	1	95	110	0.9	0.6	0	0	0	0	0	0	2	2	2	54	3	14	3	1	58	0.9	1	3	0	0	2	0	0	0	0	0	0
234	0	64	2	3	0	0	0	1	0	0	0	70	1.63	26.35	1	72	94	0.8	0.5	0	0	0	0	0	0	1	2	1	51	3	13	2	1	63	0.9	1	4	0	0	2	0	1	0	0	0	0
235	1	56	1	1	0	1	0	0	0	0	0	62	1.59	24.52	1	97	98	1	0.6	0	0	0	0	0	0	1	1	1	52	3	4	2	0	60	1	1	4	0	0	2	0	1	0	0	0	0
236	0	68	2	3	0	0	0	1	0	0	0	63	1.68	22.32	0	94	90	1	0.6	0	0	0	0	1	0	2	2	1	53	3	15	2	0	58	0.9	1	5	1	0	2	0	1	0	0	0	0
237	0	58	1	0	1	0	0	0	0	1	0	65	1.61	25.08	1	80	89	0.9	0.5	0	0	0	0	0	0	1	2	1	54	3	4	2	0	63	1	1	7	1	0	2	0	0	0	0	0	0
238	0	50	0	1	0	1	0	0	0	0	0	63	1.57	25.56	1	79	98	0.8	0.5	0	0	0	0	0	0	1	2	2	47	2	3	2	0	61	1	1	2	1	0	2	0	0	0	0	0	0
239	0	66	2	3	0	0	0	1	0	0	0	74	1.63	27.85	1	89	95	0.9	0.5	0	0	2	0	0	0	1	2	2	52	3	14	2	1	70	0.9	1	7	0	0	2	0	1	0	0	0	1
240	0	54	1	4	0	0	0	0	1	0	0	78	1.53	33.32	1	93	94	1	0.6	0	0	0	0	0	0	1	2	1	52	3	2	1	0	58	0.7	0	7	0	0	2	0	1	0	0	0	1
241	0	60	1	1	0	1	0	0	0	0	0	62	1.56	25.48	1	80	90	0.9	0.5	0	0	0	0	0	0	1	2	1	54	3	6	1	0	58	0.9	0	7	0	0	2	0	1	0	0	0	0
242	1	59	1	1	0	1	0	0	0	1	0	55	1.56	22.6	0	117	110	1.1	0.7	0	0	0	0	0	0	2	1	1	53	3	6	2	0	52	0.9	1	5	1	0	2	0	1	0	0	0	0
243	0	58	1	1	0	1	0	0	0	0	0	63	1.65	23.14	1	65	91	0.7	0.4	0	0	0	0	0	0	2	1	1	53	3	5	2	0	61	1	1	5	1	0	2	0	1	0	0	0	0
244	0	59	1	4	0	0	0	0	1	0	0	52	1.65	19.1	0	79	83	1	0.5	0	0	0	0	0	0	1	1	1	48	2	11	1	0	52	1	1	0	0	0	2	0	1	0	0	0	0
245	0	57	1	4	0	0	0	0	1	1	0	62	1.65	22.77	0	79	83	1	0.5	0	0	0	0	0	0	1	2	1	53	3	4	2	0	55	0.9	1	0	0	0	2	0	1	0	0	0	0
246	0	52	1	1	0	1	0	0	0	0	0	65	1.63	24.46	1	57	80	0.7	0.4	0	0	0	0	1	0	1	1	2	51	3	1	2	0	55	0.8	0	3	0	0	2	0	1	0	0	0	0
247	1	61	2	1	0	1	0	0	0	1	0	54	1.57	21.91	0	98	110	0.9	0.6	0	0	0	0	1	0	1	1	2	52	3	9	2	0	52	1	0	3	0	0	2	0	1	0	0	0	0
248	0	77	3	4	0	0	0	0	1	0	0	62	1.59	24.52	1	77	79	1	0.5	0	0	0	0	0	0	2	2	2	56	4	21	3	0	58	0.9	1	7	0	0	2	0	1	0	0	0	0
249	1	60	1	4	0	0	0	0	1	0	0	68	1.68	24.09	1	96	103	0.9	0.6	0	0	0	0	1	0	1	2	1	56	4	4	2	0	65	1	1	7	0	0	2	0	1	0	0	0	0
250	1	61	2	4	0	0	0	0	1	0	0	62	1.56	25.48	1	117	120	1	0.8	0	0	0	0	0	0	2	1	0	53	3	8	1	0	60	1	1	4	0	0	2	1	1	0	0	0	1
251	0	57	1	2	0	0	1	0	0	0	0	62	1.56	25.48	1	96	113	0.8	0.6	0	0	0	0	0	0	2	1	0	54	3	3	1	0	60	1	1	4	0	0	2	1	1	0	0	0	0
252	1	49	0	0	1	0	0	0	0	0	0	58	1.56	23.83	1	87	95	0.9	0.5	0	0	0	0	0	0	2	1	0	44	1	5	1	0	60	1	1	4	0	0	2	0	1	0	0	0	1
253	1	49	0	0	1	0	0	0	0	0	0	58	1.56	23.83	1	98	110	0.9	0.6	0	0	0	0	0	0	2	1	0	44	1	5	1	0	60	1	1	4	0	0	2	0	1	0	0	0	0
254	1	59	1	3	0	0	0	1	0	0	0	60	1.55	24.97	1	80	92	0.9	0.5	0	0	0	0	0	0	1	2	1	52	3	7	2	0	55	0.9	1	3	0	0	2	0	0	0	0	0	0
255	0	63	2	2	0	0	1	0	0	1	0	68	1.64	25.28	1	70	92	0.8	0.5	0	0	0	0	0	0	2	1	1	53	3	10	1	0	70	1	1	1	0	1	2	1	1	0	0	0	0
256	0	53	1	2	0	0	1	0	0	2	0	62	1.56	25.48	1	70	92	0.8	0.5	0	0	0	0	0	0	2	1	1	53	3	0	1	0	70	1.1	1	1	0	1	2	1	1	0	0	0	0
257	0	53	1	2	0	0	1	0	0	2	0	62	1.56	25.48	1	90	92	1	0.6	0	0	0	0	0	0	2	1	1	53	3	0	1	0	70	1.1	1	1	0	1	2	1	1	0	0	0	0
258	1	55	1	4	0	0	0	0	1	0	0	70	1.65	25.71	1	94	90	1	0.6	0	0	2	0	1	0	1	1	1	51	3	4	2	0	65	0.9	1	7	0	0	2	0	1	0	1	0	0
259	0	61	2	2	0	0	1	0	0	1	0	60	1.66	21.77	0	84	89	0.9	0.5	0	0	0	0	0	0	2	2	0	53	3	8	2	0	60	1	2	4	0	0	1	0	0	0	0	0	0
260	0	56	1	2	0	0	1	0	0	1	0	70	1.6	27.34	1	77	87	0.9	0.5	0	0	0	0	0	0	2	2	0	49	2	7	2	0	55	0.8	2	4	0	1	1	0	0	0	0	0	0
261	1	74	3	1	0	1	0	0	0	0	0	70	1.63	26.35	1	94	90	1	0.6	0	0	0	1	0	0	1	2	2	52	2	22	2	1	72	1	1	7	1	1	1	0	0	0	0	0	0
262	0	60	1	1	0	1	0	0	0	1	0	57	1.6	22.27	0	68	73	0.9	0.4	0	0	0	0	0	0	2	1	1	52	3	8	1	0	50	0.9	2	1	0	1	0	0	0	0	0	0	0
263	0	75	3	1	0	1	0	0	0	1	0	50	1.58	20.03	0	76	89	0.9	0.5	0	0	0	0	0	0	2	1	1	50	2	25	1	0	50	1	2	1	1	1	0	0	0	0	0	0	0
264	1	63	2	2	0	0	1	0	0	1	1	64	1.57	25.96	1	94	90	1	0.6	0	0	1	0	8	0	2	2	1	48	2	15	3	1	64	1	1	1	1	1	1	0	0	0	0	0	0
265	0	70	2	1	0	1	0	0	0	0	0	54	1.55	22.48	0	85	105	0.8	0.5	0	0	1	1	0	0	2	1	0	49	2	21	2	0	52	1	1	4	2	1	2	0	0	0	0	0	0
266	0	65	2	4	0	0	0	0	1	1	0	61	1.6	23.83	1	89	102	0.9	0.5	0	0	0	0	0	0	2	1	2	51	3	14	2	0	61	1	0	3	1	0	1	0	0	0	0	0	0
