# Supplementary material for: Development and validation of a predictive nomogram for the risk of MAFLD in postmenopausal women
Source: Front Endocrinol (Lausanne). 2024 Aug 6;15:1334924. doi: 10.3389/fendo.2024.1334924 (PMC11334217; doi:10.3389/fendo.2024.1334924)
Supplement: Supplementary file 1 [file DataSheet_1.zip › Additional files/mafld.R]

#设置工作环境
setwd("C:/Users/Ming/Desktop/Mafld")
library(foreign) 
library(rms)
library(robust)
mydata<-read.table ("data.csv", header=TRUE, sep=",")
mydata<-as.data.frame(mydata)
attach(mydata)
names(mydata)
#列线图原因，部分危险因素标签进行了更改，jobgr改为Worker,
#bmi_l  BMI,w_hipline Waist hip rate,Abortion Abortion times
#anxiety Anxiety,high.blood High blood,Hyperlipidemia Hyperlipidemia
#diabetes Diabetes,ua Hyperuricemia,meta Meta,processed_meat Processed meat

mydata <- na.omit(mydata)#删除所有空行，慎用！！！

dd<-datadist(mydata)
options(datadist='dd')#数据打包

table(mydata$mafld)#统计mafld0和1各多少个

aggregate(age, by=list(mafld), FUN=mean)
mean(age)
aggregate(age, by=list(mafld), FUN=sd)
age1 <- aov(mafld ~ age)
summary(age1)
fit.age<-lrm(mafld ~ age,data=mydata,x=T,y=T)
fit.age
summary(fit.age)
table(mydata$mafld,mydata$age_l)#各单元分组例数
prop.table(table(mydata$mafld,mydata$age_l))#各单元占总体占比
prop.table(table(mydata$mafld,mydata$age_l),1)*100#各单元占行占比
prop.table(table(mydata$mafld,mydata$age_l),2)#各单元占列占比
#另一种方法
#fit.age1 <- glm(mafld ~ age, data=mydata,family=binomial())
#summary(fit.age1)
#脱裤子放屁，两个以上限定条件可以考虑
#aggregate(mydata$mafld,by=list(mafld=mydata$age_l,mydata$mafld),length)
table(mydata$mafld,mydata$job)
prop.table(table(mydata$mafld,mydata$job),1)*100
fit.job<-lrm(mafld ~ job,data=mydata,x=T,y=T)
fit.job
fit.Worker<-lrm(mafld ~ Worker,data=mydata,x=T,y=T)
fit.Worker
fit.jobjw<-lrm(mafld ~ jobjw,data=mydata,x=T,y=T)
fit.jobjw
fit.jobzy<-lrm(mafld ~ jobzy,data=mydata,x=T,y=T)
fit.jobzy
fit.jobnm<-lrm(mafld ~ jobnm,data=mydata,x=T,y=T)
fit.jobnm
fit.jobqt<-lrm(mafld ~ jobqt,data=mydata,x=T,y=T)
fit.jobqt
table(mydata$mafld,mydata$edu)
prop.table(table(mydata$mafld,mydata$edu),1)*100
fit.edu<-lrm(mafld ~ edu,data=mydata,x=T,y=T)
fit.edu
table(mydata$mafld,mydata$exercise)
prop.table(table(mydata$mafld,mydata$exercise),1)*100
fit.exercise<-lrm(mafld ~ exercise,data=mydata,x=T,y=T)
fit.exercise
table(mydata$mafld,mydata$exercise)
prop.table(table(mydata$mafld,mydata$exercise),1)*100
fit.exercise<-lrm(mafld ~ exercise,data=mydata,x=T,y=T)
fit.exercise
aggregate(weight, by=list(mafld), FUN=mean)
aggregate(weight, by=list(mafld), FUN=sd)
fit.weight <- glm(mafld ~ weight, data=mydata,family=binomial())
summary(fit.weight)
aggregate(height, by=list(mafld), FUN=mean)
aggregate(height, by=list(mafld), FUN=sd)
fit.height <- glm(mafld ~ height, data=mydata,family=binomial())
summary(fit.height)
aggregate(waist, by=list(mafld), FUN=mean)
aggregate(waist, by=list(mafld), FUN=sd)
fit.waist <- glm(mafld ~ waist, data=mydata,family=binomial())
summary(fit.waist)
aggregate(w_hipline, by=list(mafld), FUN=quantile)
fit.w_hipline <- glm(mafld ~ w_hipline, data=mydata,family=binomial())
summary(fit.w_hipline)
aggregate(w_hight, by=list(mafld), FUN=quantile)
fit.w_hight <- glm(mafld ~ w_hight, data=mydata,family=binomial())
summary(fit.w_hight)
table(mydata$mafld,mydata$smoke)
prop.table(table(mydata$mafld,mydata$smoke),1)*100
fit.smoke <- glm(mafld ~ smoke, data=mydata,family=binomial())
summary(fit.smoke)
table(mydata$mafld,mydata$Hypertension)
prop.table(table(mydata$mafld,mydata$Hypertension),1)*100
fit.Hypertensionhigh.blood <- glm(mafld ~ Hypertension, data=mydata,family=binomial())
summary(fit.Hypertension)
table(mydata$mafld,mydata$Hyperlipidemia)
prop.table(table(mydata$mafld,mydata$Hyperlipidemia),1)*100
fit.Hyperlipidemia <- glm(mafld ~ hyperlipidemia, data=mydata,family=binomial())
summary(fit.Hyperlipidemia)
table(mydata$mafld,mydata$Ddiabetes)
prop.table(table(mydata$mafld,mydata$Diabetes),1)*100
fit.Diabetes <- glm(mafld ~ Diabetes, data=mydata,family=binomial())
summary(fit.Ddiabetes)
table(mydata$mafld,mydata$Hyperuricemia)
prop.table(table(mydata$mafld,mydata$Hyperuricemia),1)*100
fit.Hyperuricemia <- glm(mafld ~ Hyperuricemia, data=mydata,family=binomial())
summary(fit.Hyperuricemia)
aggregate(pausimenia, by=list(mafld), FUN=mean)
aggregate(pausimenia, by=list(mafld), FUN=sd)
fit.pausimenia <- glm(mafld ~ pausimenia, data=mydata,family=binomial())
summary(fit.pausimenia)
aggregate(p_time, by=list(mafld), FUN=quantile)
fit.p_time <- glm(mafld ~ p_time, data=mydata,family=binomial())
summary(fit.p_time)
aggregate(pregnancy, by=list(mafld), FUN=quantile)
fit.pregnancy <- glm(mafld ~ pregnancy, data=mydata,family=binomial())
summary(fit.pregnancy)
aggregate(Abortion.times, by=list(mafld), FUN=quantile)
fit.Abortion.times <- glm(mafld ~ Abortion.times, data=mydata,family=binomial())
summary(fit.Abortion.times)
aggregate(p_weight, by=list(mafld), FUN=mean)
aggregate(p_weight, by=list(mafld), FUN=sd)
fit.p_weight <- glm(mafld ~ p_weight, data=mydata,family=binomial())
summary(fit.p_weight)
aggregate(pw_w, by=list(mafld), FUN=quantile)
fit.pw_w <- glm(mafld ~ pw_w, data=mydata,family=binomial())
summary(fit.pw_w)
table(mydata$mafld,mydata$pittsbrugh)
prop.table(table(mydata$mafld,mydata$pittsbrugh),1)*100
fit.pittsbrugh <- glm(mafld ~ pittsbrugh, data=mydata,family=binomial())
summary(fit.pittsbrugh)
table(mydata$mafld,mydata$HAM_A)
prop.table(table(mydata$mafld,mydata$HAM_A),1)*100
fit.HAM_A <- glm(mafld ~ HAM_A, data=mydata,family=binomial())
summary(fit.HAM_A)
table(mydata$mafld,mydata$depressed)
prop.table(table(mydata$mafld,mydata$depressed),1)*100
fit.depressed <- glm(mafld ~ depressed, data=mydata,family=binomial())
summary(fit.depressed)
table(mydata$mafld,mydata$staple)
prop.table(table(mydata$mafld,mydata$staple),1)*100
fit.staple <- glm(mafld ~ staple, data=mydata,family=binomial())
summary(fit.staple)
table(mydata$mafld,mydata$vegetable)
prop.table(table(mydata$mafld,mydata$vegetable),1)*100
fit.vegetable <- glm(mafld ~ vegetable, data=mydata,family=binomial())
summary(fit.vegetable)
table(mydata$mafld,mydata$fruit)
prop.table(table(mydata$mafld,mydata$fruit),1)*100
fit.fruit <- glm(mafld ~ fruit, data=mydata,family=binomial())
summary(fit.fruit)
table(mydata$mafld,mydata$Meat.intake)
prop.table(table(mydata$mafld,mydata$Meat.intake),1)*100
fit.Meat.intake <- glm(mafld ~ Meat.intake, data=mydata,family=binomial())
summary(fit.Meat.intake)
table(mydata$mafld,mydata$milk)
prop.table(table(mydata$mafld,mydata$milk),1)*100
fit.milk <- glm(mafld ~ milk, data=mydata,family=binomial())
summary(fit.milk)
table(mydata$mafld,mydata$sugar)
prop.table(table(mydata$mafld,mydata$sugar),1)*100
fit.sugar <- glm(mafld ~ sugar, data=mydata,family=binomial())
summary(fit.sugar)
table(mydata$mafld,mydata$Processed.meat.intake)
prop.table(table(mydata$mafld,mydata$Processed.meat.intake),1)*100
fit.Processed.meat.intake <- glm(mafld ~ Processed.meat.intake, data=mydata,family=binomial())
summary(fit.Processed.meat.intake)
aggregate(bmi, by=list(mafld), FUN=mean)
aggregate(bmi, by=list(mafld), FUN=sd)
fit.bmi <- glm(mafld ~ bmi, data=mydata,family=binomial())
summary(fit.bmi)
table(mydata$mafld,mydata$BMI)
prop.table(table(mydata$mafld,mydata$BMI),1)*100
names(mydata)
fullfit <- glm(mafld ~ age+Worker+jobnm+jobzy+w_hight+
                 pw_w+pittsbrugh+fruit+Worker+Waist_to_hip.ratio+
                 +Abortion.times+HAM_A+Hypertension+Hyperlipidemia
               +Diabetes+Hyperuricemia+Meat.intake+Processed.meat.intake,  family= binomial(), data=mydata)
summary(fullfit)#全因变量模型

nothing <- glm(mafld~ 1, family= binomial(), data=mydata)
#空模型，y=1代表不纳入任何自变量
summary(nothing)

bothways <- step(nothing, list(lower=formula(nothing), upper=formula(fullfit)),  direction="both")
#从nothing到fullfit，逐个条件往上加，看AIC，变小有用
coef(fullfit)
#列出回归系数
confint((fullfit))
#95%可信区间
exp(coef(fullfit))

coef(fullfit)
exp(coef(fullfit))
#aggregate(time, by=list(sex), FUN=mean)

ci <- confint(fullfit)
exp(cbind(OR=coef(fullfit),ci))

fit.1 <- glm(mafld ~Worker+BMI+Waist_to_hip.ratio+
               +Abortion.times+HAM_A+Hypertension+Hyperlipidemia
             +Diabetes+Hyperuricemia+Meat.intake+Processed.meat.intake+jobjw+jobnm
              , data=mydata,family=binomial())
summary(fit.1)
# interpret coefficients
coef(fit.1)
#列出回归系数
confint((fit.1))
#95%可信区间
exp(coef(fit.1))

coef(fit.1)
exp(coef(fit.1))
#aggregate(time, by=list(sex), FUN=mean)

ci <- confint(fit.1)
exp(cbind(OR=coef(fit.1),ci))

fit.11 <- glm(mafld ~Worker+BMI+Waist_to_hip.ratio+
                +Abortion.times+HAM_A+Hypertension+Hyperlipidemia
              +Diabetes+Hyperuricemia+Meat.intake+Processed.meat.intake, data=mydata,family=binomial())
summary(fit.11)
coef(fit.11)
#列出回归系数
confint((fit.11))
#95%可信区间
exp(coef(fit.11))

coef(fit.11)
exp(coef(fit.11))
#aggregate(time, by=list(sex), FUN=mean)

ci <- confint(fit.11)
exp(cbind(OR=coef(fit.11),ci))

fit.2<-lrm(mafld ~ Worker+BMI+Waist_to_hip.ratio+
             +Abortion.times+HAM_A+Hypertension+Hyperlipidemia
           +Diabetes+Hyperuricemia+Meat.intake+Processed.meat.intake,data=mydata,x=T,y=T)
fit.2
#共线性检测
#install.packages("tidyverse")
library(tidyverse)
library(caret)
vif(fullfit)

nom1 <- nomogram(fit.2, fun=plogis,fun.at=c(.001, .01, .05, seq(.1,.9, by=.2), .95, .99, .999),lp=F, funlabel="MAFLD rate")
#画列线图的函数，（对象，原始刻度转换方式（plogis转换成分值），设置最后事件发生率横线间隔参数（sep从0.1-0.9，按0.1为间隔），Linear Predictor用不到关闭，下边线的标签）
plot(nom1)
#列线图变种1
nom11 <- nomogram(fit.2, 
                 fun=function(x)1/(1+exp(-x)),#保持不变，logistic这个是固定的
                 fun.at=c(.001, .01, .05, seq(.1,.9, by=.1), .95, .99, .999),
                 lp=T, #显示线性概率
                 conf.int = c(0.1,0.7),#显示置信区间，数字？
                 funlabel="MAFLD rate")
plot(nom11,
     lplabel='Linear Predictor',#设置线性概率坐标轴名称
     fun.side = c(1,3,1,3,1,3,1,3,1),#坐标轴刻度位置，上下，几个？
     col.grid = c("blue","yellow"),#垂直参考线颜色
     col.conf = c('red','green'),#置信区间的颜色
     conf.space = c(0.1,0.5))#设置置信区间条在两条坐标轴之间的位置
#列线图变种2
library(regplot)
nom12 <- regplot(fit.2,#模型名称
                    observation=mydata[1,],#指定第1个观测者评分
                    center=TRUE,#将每个变量设置不从0开始
                    title="Nomogram",
                    points=TRUE,#Point最大刻度设置成100
                    odds=TRUE,#设置是否显示OR
                    showP=TRUE,#显示变量是否存在统计学意义
                    rank="sd",#按回归系数的SD变量排序
                    clickable=FALSE)#是否可以点击，进行交互
#第二种动态列线图
library(DynNom)
fit.2.glm <- glm(fit.2 , data=mydata,family=binomial())
DynNom(fit.2.glm, DNtitle="Nomogram", DNxlab = "Probability")

#C-statistics计算，y二分类，c值等于AUC
fit1 #直接读取模型中Rank Discrim.参数 C


#c指数计算方法3,能看到校正c指数bias。除了fit1其他都不要动！
v <- validate(fit1,method="boot",B=1000,dxy=T)
Dxy = v[rownames(v)=="Dxy",colnames(v)=="index.corrected"]
orig_Dxy = v[rownames(v)=="Dxy",colnames(v)=="index.orig"]
bias_corrected_c_index <- abs(Dxy)/2+0.5
orig_c_index <- abs(orig_Dxy)/2+0.5
orig_c_index 
bias_corrected_c_index

#c指数计算方法4,能看到95%可信区间
c <- rcorrcens(mafld~predict(fit.2,newdata=mydata),data=mydata)
c[1,1]
c[1,1]-1.96*c[1,4]/2
c[1,1]+1.96*c[1,4]/2


##校正区间（对象，冲抽样方法，1000次）
cal1 <- calibrate(fit.2, method='boot', B=1000)
plot(cal1,xlim=c(0,1.0),ylim=c(0,1.0))
#第二种曲线
plot(cal1,
     xlim = c(0,1.0),
     ylim = c(0,1.0),
     xlab = "Prediced Probability",
     ylab = "Actual Probability",
     cex.lab=1.2, cex.axis=1, cex.main=1.2, cex.sub=0.8,
     #subtitles = FALSE,
     legend = FALSE
) 
## 
## n=565   Mean absolute error=0.013   Mean squared error=3e-04
## 0.9 Quantile of absolute error=0.033
lines(cal1[,c("predy","calibrated.corrected")], 
      type = 'l', #连线的类型，可以是"p","b","o"
      lwd = 3, #连线的粗细
      pch = 16, #点的形状，可以是0-20
      col = "#2166AC") #连线的颜色
lines(cal1[,c("predy","calibrated.orig")],type="l",pch=16,lwd=3,col="tomato")
abline(0,1,
       lty = 2, #对角线为虚线
       lwd = 2, #对角线的粗细
       col = "#224444") #对角线的颜色
legend(0.5,0.2,
       c("Apparent","Bias-corrected","Ideal"), 
       lty = c(2,1,1), 
       lwd = c(2,3,3), 
       col = c("black","#2166AC","tomato"), 
       bty = "n"
)
#画图（校正区间，x轴刻度0-1.0，y0-1.0）
#Bias-correcte校正后的线，离ideal距离
mydata$predvalue <- predict(fit.2)
library(pROC)
ROC <- roc(mydata$mafld,mydata$predvalue,ci=TRUE)
round(auc(ROC),3)
round(ci(auc(ROC)),3)
print(ROC)
coords(ROC,"best",ret=c("tpr","tnr",'precision'))
coords(ROC,"best",ret=c("threshold","specificity","1-npv"))
ROC.reuslts <- coords(ROC,"best",ret="all",transpose=FALSE)
as.matrix(ROC.reuslts)
plot(ROC,
     print.auc=TRUE,#图像上输出AUC的值
     print.auc.x=0.6,print.auc.y=0.5,#设置AUC值坐标为（x,y）
     auc.polygon=TRUE,#将ROC曲线下面积转化为多边形
     auc.polygon.col="#fff7f7",#设置ROC曲线下填充色
     grid=c(0.5,0.2),#设置两轴网格线的间隔为0.5，0.2
     grid.col=c("black","black"),#设置两周间隔线条的颜色
     print.thres=TRUE,#图像上输出最佳截断值
     main="ROC curves",#添加图形标题
     col="#FF2E63",#设置ROC曲线颜色
     legacy.axes=TRUE,#使X轴从0到1，表示为1-特异度
)

#fit.bmi_l<-lrm(mafld ~ bmi_l,data=mydata,x=T,y=T)
#mydata$predvalue_bmi <- predict(fit.bmi_l)
#ROC_bmi <- roc(mydata$mafld,mydata$predvalue_bmi,ci=TRUE)
#round(auc(ROC_bmi),3)
#round(ci(auc(ROC_bmi)),3)
#print(ROC_bmi)
#coords(ROC_bmi,"best",ret=c("tpr","tnr",'precision'))
#coords(ROC_bmi,"best",ret=c("threshold","specificity","1-npv"))
#ROC.reuslts_bmi <- coords(ROC,"best",ret="all",transpose=FALSE)
#as.matrix(ROC.reuslts_bmi)
#plot(ROC_bmi,
#     print.auc=TRUE,#图像上输出AUC的值
#     print.auc.x=0.6,print.auc.y=0.5,#设置AUC值坐标为（x,y）
#     auc.polygon=TRUE,#将ROC曲线下面积转化为多边形
#     auc.polygon.col="#fff7f7",#设置ROC曲线下填充色
#     grid=c(0.5,0.2),#设置两轴网格线的间隔为0.5，0.2
#     grid.col=c("black","black"),#设置两周间隔线条的颜色
#     print.thres=TRUE,#图像上输出最佳截断值
#     main="ROC curves",#添加图形标题
#     col="#FF2E63",#设置ROC曲线颜色
#     legacy.axes=TRUE,#使X轴从0到1，表示为1-特异度
#)
#fit.w_hipline<-lrm(mafld ~ w_hipline,data=mydata,x=T,y=T)
#mydata$predvalue_wh <- predict(fit.w_hipline)
#ROC_wh <- roc(mydata$mafld,mydata$predvalue_wh,ci=TRUE)
#round(auc(ROC_wh),3)
#round(ci(auc(ROC_wh)),3)
#print(ROC_wh)
#coords(ROC_wh,"best",ret=c("tpr","tnr",'precision'))
#coords(ROC_wh,"best",ret=c("threshold","specificity","1-npv"))
#ROC.reuslts_wh <- coords(ROC,"best",ret="all",transpose=FALSE)
#as.matrix(ROC.reuslts_wh)
#plot(ROC_wh,
#     print.auc=TRUE,#图像上输出AUC的值
#     print.auc.x=0.6,print.auc.y=0.5,#设置AUC值坐标为（x,y）
#     auc.polygon=TRUE,#将ROC曲线下面积转化为多边形
#     auc.polygon.col="#fff7f7",#设置ROC曲线下填充色
#     grid=c(0.5,0.2),#设置两轴网格线的间隔为0.5，0.2
#     grid.col=c("black","black"),#设置两周间隔线条的颜色
#     print.thres=TRUE,#图像上输出最佳截断值
#     main="ROC curves",#添加图形标题
#     col="#FF2E63",#设置ROC曲线颜色
#     legacy.axes=TRUE,#使X轴从0到1，表示为1-特异度
#)


#绘制DCA曲线，蓝色的曲线为模型预测的获益情况，灰色的曲线为所有患者都接受干预的获益率，而横线为所有病人都不接受干预的获益率。取蓝色曲线与All的交点为起点，与None的交点为结束，在此范围内所对应的患者可以获益。
#install.packages("rmda")
#install.packages("future")

library(future)
library(rmda)
modul<- decision_curve(data= mydata,
                       
                       mafld ~ Worker+BMI+Waist_to_hip.ratio+
                         +Abortion.times+HAM_A+Hypertension+Hyperlipidemia
                       +Diabetes+Hyperuricemia+Meat.intake+Processed.meat.intake,
                       
                       family = binomial(link ='logit'),
                       
                       thresholds= seq(0,1, by = 0.01),
                       
                       confidence.intervals = 0.95)

plot_decision_curve(modul,
                    
                    curve.names="Nonadherence prediction nomogram", #曲线名称
                    
                    xlab="Threshold probability", #x轴名称
                    
                    cost.benefit.axis =FALSE, col= "blue",
                    
                    confidence.intervals=FALSE,
                    
                    standardize = FALSE)
modul


#-----------------------------------------验证-----
setwd("C:/Users/Ming/Desktop/Mafld")
library(foreign) 
library(rms)
library(robust)
mydatanew<-read.table ("datanew.csv", header=TRUE, sep=",")
mydatanew<-as.data.frame(mydatanew)
attach(mydatanew)

dd<-datadist(mydatanew)
options(datadist='dd')#数据打包
#install.packages("arsenal")
#library(arsenal)
#summary(comparedf(mydata,mydatanew))
table(mydatanew$mafld)#统计mafld0和1各多少个

aggregate(age, by=list(mafld), FUN=mean)
mean(age)

fit.3<-lrm(mafld ~ Worker+BMI+Waist_to_hip.ratio+
             +Abortion.times+HAM_A+Hypertension+Hyperlipidemia
           +Diabetes+Hyperuricemia+Meat.intake+Processed.meat.intake,data=mydatanew,x=T,y=T)
fit.3
#c指数计算方法3,能看到校正c指数bias。除了fit1其他都不要动！
v <- validate(fit.3,method="boot",B=1000,dxy=T)
Dxy = v[rownames(v)=="Dxy",colnames(v)=="index.corrected"]
orig_Dxy = v[rownames(v)=="Dxy",colnames(v)=="index.orig"]
bias_corrected_c_index <- abs(Dxy)/2+0.5
orig_c_index <- abs(orig_Dxy)/2+0.5
orig_c_index 
bias_corrected_c_index

#c指数计算方法4,能看到95%可信区间
c <- rcorrcens(mafld~predict(fit.3,newdata=mydatanew),data=mydatanew)
c[1,1]
c[1,1]-1.96*c[1,4]/2
c[1,1]+1.96*c[1,4]/2

cal3 <- calibrate(fit.3, method='boot', B=1000)
plot(cal3,
     xlim = c(0,1.0),
     ylim = c(0,1.0),
     xlab = "Prediced Probability",
     ylab = "Actual Probability",
     cex.lab=1.2, cex.axis=1, cex.main=1.2, cex.sub=0.8,
     #subtitles = FALSE,
     legend = FALSE
) 
## 
## n=565   Mean absolute error=0.013   Mean squared error=3e-04
## 0.9 Quantile of absolute error=0.033
lines(cal3[,c("predy","calibrated.corrected")], 
      type = 'l', #连线的类型，可以是"p","b","o"
      lwd = 3, #连线的粗细
      pch = 16, #点的形状，可以是0-20
      col = "#2166AC") #连线的颜色
lines(cal3[,c("predy","calibrated.orig")],type="l",pch=16,lwd=3,col="tomato")
abline(0,1,
       lty = 2, #对角线为虚线
       lwd = 2, #对角线的粗细
       col = "#224444") #对角线的颜色
legend(0.5,0.2,
       c("Apparent","Bias-corrected","Ideal"), 
       lty = c(2,1,1), 
       lwd = c(2,3,3), 
       col = c("black","#2166AC","tomato"), 
       bty = "n"
)
mydatanew$predvalue <- predict(fit.3)
library(pROC)
ROC3 <- roc(mydatanew$mafld,mydatanew$predvalue,ci=TRUE)
round(auc(ROC3),3)
round(ci(auc(ROC3)),3)
print(ROC3)
coords(ROC3,"best",ret=c("tpr","tnr",'precision'))
coords(ROC3,"best",ret=c("threshold","specificity","1-npv"))
ROC3.reuslts <- coords(ROC3,"best",ret="all",transpose=FALSE)
as.matrix(ROC3.reuslts)
plot(ROC3,
     print.auc=TRUE,#图像上输出AUC的值
     print.auc.x=0.6,print.auc.y=0.5,#设置AUC值坐标为（x,y）
     auc.polygon=TRUE,#将ROC曲线下面积转化为多边形
     auc.polygon.col="#fff7f7",#设置ROC曲线下填充色
     grid=c(0.5,0.2),#设置两轴网格线的间隔为0.5，0.2
     grid.col=c("black","black"),#设置两周间隔线条的颜色
     print.thres=TRUE,#图像上输出最佳截断值
     main="ROC curves",#添加图形标题
     col="#FF2E63",#设置ROC曲线颜色
     legacy.axes=TRUE,#使X轴从0到1，表示为1-特异度
)

library(future)
library(rmda)
modu3<- decision_curve(data= mydatanew,
                       
                       mafld ~ Worker+BMI+Waist_to_hip.ratio+
                         +Abortion.times+HAM_A+Hypertension+Hyperlipidemia
                       +Diabetes+Hyperuricemia+Meat.intake+Processed.meat.intake,
                       
                       family = binomial(link ='logit'),
                       
                       thresholds= seq(0,1, by = 0.01),
                       
                       confidence.intervals = 0.95)

plot_decision_curve(modu3,
                    
                    curve.names="Nonadherence prediction nomogram", #曲线名称
                    
                    xlab="Threshold probability", #x轴名称
                    
                    cost.benefit.axis =FALSE, col= "blue",
                    
                    confidence.intervals=FALSE,
                    
                    standardize = FALSE)
modu3


#------------------------------------------------------------------
rm(list=ls())
setwd("C:/Users/Ming/Desktop/Mafld")
library(ggplot2)
df<-read.table ("data11.csv", header=TRUE, sep=",")
table(df$group,df$mafld)
library(RColorBrewer)
display.brewer.all()
mycol<- brewer.pal(n =5, name="Set1")
mycol
mycol<- c("#377EB8", "#FF7F00")
library(ggpubr)
ggboxplot(df,x="group",y="age",color="group",palette = mycol,legend="none",
          add="jitter",add.params = list(size=3,jitter=0.1,alpha=1),outlier.shape = NA)+
    stat_compare_means(method="kruskal.test",label.y = 4.4,label.x = 0.7,label="p.format")+
    stat_compare_means(comparisons = list(c("0","1")),method = "wilcox",label="p.signif")+
    theme(panel.grid=element_line(color=NA),panel.grid.major = element_line(color = NA),
          panel.border = element_rect(fill=NA,color = NA),
          axis.text.x = element_text(size=10,face="italic",hjust=0.5),
          axis.text.y = element_text(size=10,face="plain",hjust=0.5),
          axis.title.y = element_text(vjust=0.2,size=12,face="bold"))

ggviolin(df,x="group",y="age",fill="group",palette = mycol,legend="none",alpha = 0.6,
         add="boxplot",outlier.shape = NA)+
  stat_compare_means(method="anova",label.y = 90,label.x = 0.7,label="p.format")+
  stat_compare_means(comparisons = list(c("0","1")),method = "wilcox",label="p.signif")+
  theme(panel.grid=element_line(color=NA),panel.grid.major = element_line(color = NA),
        panel.border = element_rect(fill=NA,color = NA),
        axis.text.x = element_text(size=16,face="italic",hjust=0.5),
        axis.text.y = element_text(size=16,face="plain",hjust=0.5),
        axis.title.y = element_text(vjust=0.2,size=16,face="bold"))
#install.packages("showtext")
library(showtext)
windowsFonts()

#Font<-c("$serif")

ggviolin(df,x="group",y="age",fill="group",palette = mycol,legend="none",alpha = 0.6,
         add="boxplot",outlier.shape = NA)+
  theme(panel.grid=element_line(color=NA),panel.grid.major = element_line(color = NA),
        panel.border = element_rect(fill=NA,color = NA),
        axis.text.x = element_text(size=22,face="italic",hjust=0.5),
        axis.text.y = element_text(size=22,face="plain",hjust=0.5),
        axis.title.y = element_text(vjust=0.2,size=22,face="bold"))
fit11.age<-lrm(group ~ age,data=df,x=T,y=T)
fit11.age
